# Supplementary material for: Development of Macrocyclic PRMT5–Adaptor Protein Interaction Inhibitors
Source: J Med Chem. 2022 Nov 15;65(22):15300–11. doi: 10.1021/acs.jmedchem.2c01273 (PMC9706563; doi:10.1021/acs.jmedchem.2c01273)
Supplement: Supplementary file 2 — jm2c01273_si_002.csv [file jm2c01273_si_002.csv]

Compound	SMILES	PRMT5-MEP50 Kd (µM)	PRMT5-MEP50 + Comp. 21 IC50 (µM)	PRMT5-MEP50 + pICln IC50 (µM)	PRMT5-MEP50 Ki (µM)	TSA Average Tm (°C)	Half-llife in Lysate (days)
1	NC([C@@H](NC([C@@H](NC([C@@H](NC([C@@H](NC([C@@H](NC([C@H](CCC(N)=O)NC([C@H](NC([C@H]1N(CCC1)C([C@H](C(C)C)NC([C@H](C(C)C)NC([C@H](CCCNC(N)=N)NC([C@H](CO)NC(C)=O)=O)=O)=O)=O)=O)C)=O)=O)CC2=CC=CC=C2)=O)CC(O)=O)=O)CC(O)=O)=O)C)=O)CC(O)=O)=O				5.1 ± 1.9
2	NC([C@@H](NC([C@@H](NC([C@@H](NC([C@H](NC([C@@H](NC([C@H](CCC(N)=O)NC(CNC([C@H]1N(CCC1)C([C@H](C(C)C)NC([C@H](C(C)C)NC([C@H](CCCNC(N)=N)NC([C@H](CO)NC(C)=O)=O)=O)=O)=O)=O)=O)=O)CC2=CC=CC=C2)=O)C)=O)CC(O)=O)=O)C)=O)CC(O)=O)=O				4.5 ± 1
3	NC([C@@H](NC([C@@H](NC([C@@H](NC([C@@H](C)NC([C@@H](NC([C@H](CCC(N)=O)NC([C@H](NC([C@H]1N(CCC1)C([C@H](C(C)C)NC([C@H](C(C)C)NC([C@H](CCCNC(N)=N)NC([C@H](CO)NC(C)=O)=O)=O)=O)=O)=O)C)=O)=O)CC2=CC=CC=C2)=O)=O)CC(O)=O)=O)C)=O)CC(O)=O)=O				65 ± 32
4	NC([C@@H](NC([C@@H](NC([C@@H](NC([C@@H](NC([C@@H](NC([C@H](CCC(N)=O)NC(CNC([C@H]1N(CCC1)C([C@H](C(C)C)NC([C@H](C(C)C)NC([C@H](CCCNC(N)=N)NC([C@H](CO)NC(C)=O)=O)=O)=O)=O)=O)=O)=O)CC2=CC=CC=C2)=O)CC(O)=O)=O)CC(O)=O)=O)C)=O)CC(O)=O)=O				1.8 ± 0.1
5	O=C(N([C@@H](CO)C(N[C@@H](CCCNC(N)=N)C(N[C@@H](C(C)C)C(N[C@@H](C(C)C)C(N1CCC[C@H]1C(N[C@H](CNC(C[C@H](NC([C@@H](NC([C@H](CCC(N)=O)N2)=O)CC3=CC=CC=C3)=O)C(N([C@H](C(N[C@H](C(N[C@H](C(N)=O)CC(O)=O)=O)C)=O)CC(O)=O)[H])=O)=O)C2=O)=O)=O)=O)=O)=O)[H])COCCOCCNC(NC4=CC(C(OC56C7=C(OC8=CC(O)=CC=C68)C=C(C=C7)O)=O)=C5C=C4)=S	>2
6	O=C(N([C@@H](CO)C(N[C@@H](CCCNC(N)=N)C(N[C@@H](C(C)C)C(N[C@@H](C(C)C)C(N1CCC[C@H]1C(N[C@H](CNC2=O)C(N[C@@H](CCC(N)=O)C(N[C@H](C(N[C@@H](CC2)C(N([C@H](C(N[C@H](C(N[C@H](C(N)=O)CC(O)=O)=O)C)=O)CC(O)=O)[H])=O)=O)CC3=CC=CC=C3)=O)=O)=O)=O)=O)=O)=O)[H])COCCOCCNC(NC4=CC(C(OC56C7=C(OC8=CC(O)=CC=C68)C=C(C=C7)O)=O)=C5C=C4)=S	>2
7	O=C(N([C@@H](CO)C(N[C@@H](CCCNC(N)=N)C(N[C@@H](C(C)C)C(N[C@@H](C(C)C)C(N1CCC[C@H]1C(N[C@H](CCNC(C[C@H](NC([C@@H](NC([C@H](CCC(N)=O)N2)=O)CC3=CC=CC=C3)=O)C(N([C@H](C(N[C@H](C(N[C@H](C(N)=O)CC(O)=O)=O)C)=O)CC(O)=O)[H])=O)=O)C2=O)=O)=O)=O)=O)=O)[H])COCCOCCNC(NC4=CC(C(OC56C7=C(OC8=CC(O)=CC=C68)C=C(C=C7)O)=O)=C5C=C4)=S	>2
8	O=C(N([C@@H](CO)C(N[C@@H](CCCNC(N)=N)C(N[C@@H](C(C)C)C(N[C@@H](C(C)C)C(N1CCC[C@H]1C(N[C@H](CCNC2=O)C(N[C@@H](CCC(N)=O)C(N[C@H](C(N[C@H](C(N([C@H](C(N[C@H](C(N[C@H](C(N)=O)CC(O)=O)=O)C)=O)CC(O)=O)[H])=O)CC2)=O)CC3=CC=CC=C3)=O)=O)=O)=O)=O)=O)=O)[H])COCCOCCNC(NC4=CC(C(OC56C7=C(OC8=CC(O)=CC=C68)C=C(C=C7)O)=O)=C5C=C4)=S	>2
9	O=C(N([C@@H](CO)C(N[C@@H](CCCNC(N)=N)C(N[C@@H](C(C)C)C(N[C@@H](C(C)C)C(N1CCC[C@H]1C(N[C@H](CNC(C[C@@H](NC([C@@H](NC([C@H](CCC(N)=O)N2)=O)CC3=CC=CC=C3)=O)C(N([C@H](C(N[C@H](C(N[C@H](C(N)=O)CC(O)=O)=O)C)=O)CC(O)=O)[H])=O)=O)C2=O)=O)=O)=O)=O)=O)[H])COCCOCCNC(NC4=CC(C(OC56C7=C(OC8=CC(O)=CC=C68)C=C(C=C7)O)=O)=C5C=C4)=S	>2
10	O=C(N([C@@H](CO)C(N[C@@H](CCCNC(N)=N)C(N[C@@H](C(C)C)C(N[C@@H](C(C)C)C(N1CCC[C@H]1C(N[C@H](CNC2=O)C(N[C@@H](CCC(N)=O)C(N[C@H](C(N[C@@H](C(N([C@H](C(N[C@H](C(N[C@H](C(N)=O)CC(O)=O)=O)C)=O)CC(O)=O)[H])=O)CC2)=O)CC3=CC=CC=C3)=O)=O)=O)=O)=O)=O)=O)[H])COCCOCCNC(NC4=CC(C(OC56C7=C(OC8=CC(O)=CC=C68)C=C(C=C7)O)=O)=C5C=C4)=S	>2
11	O=C(N([C@@H](CO)C(N[C@@H](CCCNC(N)=N)C(N[C@@H](C(C)C)C(N[C@@H](C(C)C)C(N1CCC[C@H]1C(N[C@H](CCNC(C[C@@H](NC([C@@H](NC([C@H](CCC(N)=O)N2)=O)CC3=CC=CC=C3)=O)C(N([C@H](C(N[C@H](C(N[C@H](C(N)=O)CC(O)=O)=O)C)=O)CC(O)=O)[H])=O)=O)C2=O)=O)=O)=O)=O)=O)[H])COCCOCCNC(NC4=CC(C(OC56C7=C(OC8=CC(O)=CC=C68)C=C(C=C7)O)=O)=C5C=C4)=S	>2
12	O=C(N([C@@H](CO)C(N[C@@H](CCCNC(N)=N)C(N[C@@H](C(C)C)C(N[C@@H](C(C)C)C(N1CCC[C@H]1C(N[C@H](CCNC2=O)C(N[C@@H](CCC(N)=O)C(N[C@H](C(N[C@@H](C(N([C@H](C(N[C@H](C(N[C@H](C(N)=O)CC(O)=O)=O)C)=O)CC(O)=O)[H])=O)CC2)=O)CC3=CC=CC=C3)=O)=O)=O)=O)=O)=O)=O)[H])COCCOCCNC(NC4=CC(C(OC56C7=C(OC8=CC(O)=CC=C68)C=C(C=C7)O)=O)=C5C=C4)=S	>2
13	O=C(N([C@@H](CO)C(N[C@@H](CCCNC(N)=N)C(N[C@@H](C(C)C)C(N[C@@H](C(C)C)C(N1CCC[C@H]1C(N[C@H](CC=CC[C@H](NC([C@@H](NC([C@H](CCC(N)=O)N2)=O)CC3=CC=CC=C3)=O)C(N([C@H](C(N[C@H](C(N[C@H](C(N)=O)CC(O)=O)=O)C)=O)CC(O)=O)[H])=O)C2=O)=O)=O)=O)=O)=O)[H])COCCOCCNC(NC4=CC(C(OC56C7=C(OC8=CC(O)=CC=C68)C=C(C=C7)O)=O)=C5C=C4)=S	0.719 ± 0.041
14	O=C(N([C@@H](CO)C(N[C@@H](CCCNC(N)=N)C(N[C@@H](C(C)C)C(N[C@@H](C(C)C)C(N1CCC[C@H]1C(N[C@H](CCCC[C@H](NC([C@@H](NC([C@H](CCC(N)=O)N2)=O)CC3=CC=CC=C3)=O)C(N([C@H](C(N[C@H](C(N[C@H](C(N)=O)CC(O)=O)=O)C)=O)CC(O)=O)[H])=O)C2=O)=O)=O)=O)=O)=O)[H])COCCOCCNC(NC4=CC(C(OC56C7=C(OC8=CC(O)=CC=C68)C=C(C=C7)O)=O)=C5C=C4)=S	1.29 ± 0.11
15 (isomer 1)	O=C(N([C@@H](CO)C(N[C@@H](CCCNC(N)=N)C(N[C@@H](C(C)C)C(N[C@@H](C(C)C)C(N1CCC[C@H]1C(N[C@H](CC=CC[C@@H](NC([C@@H](NC([C@H](CCC(N)=O)N2)=O)CC3=CC=CC=C3)=O)C(N([C@H](C(N[C@H](C(N[C@H](C(N)=O)CC(O)=O)=O)C)=O)CC(O)=O)[H])=O)C2=O)=O)=O)=O)=O)=O)[H])COCCOCCNC(NC4=CC(C(OC56C7=C(OC8=CC(O)=CC=C68)C=C(C=C7)O)=O)=C5C=C4)=S	>2
15 (isomer 2)	O=C(N([C@@H](CO)C(N[C@@H](CCCNC(N)=N)C(N[C@@H](C(C)C)C(N[C@@H](C(C)C)C(N1CCC[C@H]1C(N[C@H](CC=CC[C@@H](NC([C@@H](NC([C@H](CCC(N)=O)N2)=O)CC3=CC=CC=C3)=O)C(N([C@H](C(N[C@H](C(N[C@H](C(N)=O)CC(O)=O)=O)C)=O)CC(O)=O)[H])=O)C2=O)=O)=O)=O)=O)=O)[H])COCCOCCNC(NC4=CC(C(OC56C7=C(OC8=CC(O)=CC=C68)C=C(C=C7)O)=O)=C5C=C4)=S	>2
16	O=C(N([C@@H](CO)C(N[C@@H](CCCNC(N)=N)C(N[C@@H](C(C)C)C(N[C@@H](C(C)C)C(N1CCC[C@H]1C(N[C@H](CCCC[C@@H](NC([C@@H](NC([C@H](CCC(N)=O)N2)=O)CC3=CC=CC=C3)=O)C(N([C@H](C(N[C@H](C(N[C@H](C(N)=O)CC(O)=O)=O)C)=O)CC(O)=O)[H])=O)C2=O)=O)=O)=O)=O)=O)[H])COCCOCCNC(NC4=CC(C(OC56C7=C(OC8=CC(O)=CC=C68)C=C(C=C7)O)=O)=C5C=C4)=S	>2
17	S=C(NCCCC[C@@H](C(N)=O)N(C([C@@H](NC([C@@H](NC([C@@H](N(C([C@@H](NC([C@@H](NC([C@H](CCC(N)=O)N1)=O)CC2=CC=CC=C2)=O)CC=CC[C@@H](NC([C@H]3N(CCC3)C([C@H](C(C)C)NC(C)=O)=O)=O)C1=O)=O)[H])CC(O)=O)=O)C)=O)CC(O)=O)=O)[H])NC4=CC(C(OC56C7=C(OC8=CC(O)=CC=C68)C=C(C=C7)O)=O)=C5C=C4	0.452 ± 0.001
18 (isomer 1)	S=C(NCCCC[C@@H](C(N)=O)N(C([C@@H](NC([C@@H](NC([C@@H](N(C([C@@H](NC([C@@H](NC([C@H](CCC(N)=O)N1)=O)CC2=CC=CC=C2)=O)CCC=CC[C@@H](NC([C@H]3N(CCC3)C([C@H](C(C)C)NC(C)=O)=O)=O)C1=O)=O)[H])CC(O)=O)=O)C)=O)CC(O)=O)=O)[H])NC4=CC(C(OC56C7=C(OC8=CC(O)=CC=C68)C=C(C=C7)O)=O)=C5C=C4	0.352 ± 0.049
18 (isomer 2)	S=C(NCCCC[C@@H](C(N)=O)N(C([C@@H](NC([C@@H](NC([C@@H](N(C([C@@H](NC([C@@H](NC([C@H](CCC(N)=O)N1)=O)CC2=CC=CC=C2)=O)CCC=CC[C@@H](NC([C@H]3N(CCC3)C([C@H](C(C)C)NC(C)=O)=O)=O)C1=O)=O)[H])CC(O)=O)=O)C)=O)CC(O)=O)=O)[H])NC4=CC(C(OC56C7=C(OC8=CC(O)=CC=C68)C=C(C=C7)O)=O)=C5C=C4	1.68 ± 0.92
19	S=C(NCCCC[C@@H](C(N)=O)N(C([C@@H](NC([C@@H](NC([C@@H](N(C([C@@H](NC([C@@H](NC([C@H](CCC(N)=O)N1)=O)CC2=CC=CC=C2)=O)CC=CCC[C@@H](NC([C@H]3N(CCC3)C([C@H](C(C)C)NC(C)=O)=O)=O)C1=O)=O)[H])CC(O)=O)=O)C)=O)CC(O)=O)=O)[H])NC4=CC(C(OC56C7=C(OC8=CC(O)=CC=C68)C=C(C=C7)O)=O)=C5C=C4	0.562 ± 0.092
20	S=C(NCCCC[C@@H](C(N)=O)N(C([C@@H](NC([C@@H](NC([C@@H](N(C([C@@H](NC([C@@H](NC([C@H](CCC(N)=O)N1)=O)CC2=CC=CC=C2)=O)CCC=CCC[C@@H](NC([C@H]3N(CCC3)C([C@H](C(C)C)NC(C)=O)=O)=O)C1=O)=O)[H])CC(O)=O)=O)C)=O)CC(O)=O)=O)[H])NC4=CC(C(OC56C7=C(OC8=CC(O)=CC=C68)C=C(C=C7)O)=O)=C5C=C4	>2
21	S=C(NCCCC[C@@H](C(N)=O)N(C([C@@H](NC([C@@H](NC([C@@H](N(C([C@@H](NC([C@@H](NC([C@H](CCC(N)=O)N1)=O)CC2=CC=CC=C2)=O)CCCCC[C@@H](NC([C@H]3N(CCC3)C([C@H](C(C)C)NC(C)=O)=O)=O)C1=O)=O)[H])CC(O)=O)=O)C)=O)CC(O)=O)=O)[H])NC4=CC(C(OC56C7=C(OC8=CC(O)=CC=C68)C=C(C=C7)O)=O)=C5C=C4	0.430 ± 0.096
22	S=C(NCCCC[C@@H](C(N)=O)N(C([C@@H](NC([C@@H](NC([C@@H](N(C([C@@H](NC([C@@H](NC([C@H](CCC(N)=O)N1)=O)CC2=CC=CC=C2)=O)CCCCCC[C@@H](NC([C@H]3N(CCC3)C([C@H](C(C)C)NC(C)=O)=O)=O)C1=O)=O)[H])CC(O)=O)=O)C)=O)CC(O)=O)=O)[H])NC4=CC(C(OC56C7=C(OC8=CC(O)=CC=C68)C=C(C=C7)O)=O)=C5C=C4	>2
23	S=C(NCCCC[C@@H](C(N)=O)N(C([C@@H](NC([C@@H](NC([C@@H](N(C([C@H](NC([C@@H](NC([C@H](CCC(N)=O)N1)=O)CC2=CC=CC=C2)=O)CCC=CC[C@@H](NC([C@H]3N(CCC3)C([C@H](C(C)C)NC(C)=O)=O)=O)C1=O)=O)[H])CC(O)=O)=O)C)=O)CC(O)=O)=O)[H])NC4=CC(C(OC56C7=C(OC8=CC(O)=CC=C68)C=C(C=C7)O)=O)=C5C=C4	>2
24	S=C(NCCCC[C@@H](C(N)=O)N(C([C@@H](NC([C@@H](NC([C@@H](N(C([C@H](NC([C@@H](NC([C@H](CCC(N)=O)N1)=O)CC2=CC=CC=C2)=O)CC=CCC[C@@H](NC([C@H]3N(CCC3)C([C@H](C(C)C)NC(C)=O)=O)=O)C1=O)=O)[H])CC(O)=O)=O)C)=O)CC(O)=O)=O)[H])NC4=CC(C(OC56C7=C(OC8=CC(O)=CC=C68)C=C(C=C7)O)=O)=C5C=C4	>2
25	S=C(NCCCC[C@@H](C(N)=O)N(C([C@@H](NC([C@@H](NC([C@@H](N(C([C@H](NC([C@@H](NC([C@H](CCC(N)=O)N1)=O)CC2=CC=CC=C2)=O)CCC=CCC[C@@H](NC([C@H]3N(CCC3)C([C@H](C(C)C)NC(C)=O)=O)=O)C1=O)=O)[H])CC(O)=O)=O)C)=O)CC(O)=O)=O)[H])NC4=CC(C(OC56C7=C(OC8=CC(O)=CC=C68)C=C(C=C7)O)=O)=C5C=C4	>2
26	S=C(NCCCC[C@@H](C(N)=O)N(C([C@@H](NC([C@@H](NC([C@@H](N(C([C@H](NC([C@@H](NC([C@H](CCC(N)=O)N1)=O)CC2=CC=CC=C2)=O)CCCCC[C@@H](NC([C@H]3N(CCC3)C([C@H](C(C)C)NC(C)=O)=O)=O)C1=O)=O)[H])CC(O)=O)=O)C)=O)CC(O)=O)=O)[H])NC4=CC(C(OC56C7=C(OC8=CC(O)=CC=C68)C=C(C=C7)O)=O)=C5C=C4	>2
27	S=C(NCCCC[C@@H](C(N)=O)N(C([C@@H](NC([C@@H](NC([C@@H](N(C([C@H](NC([C@@H](NC([C@H](CCC(N)=O)N1)=O)CC2=CC=CC=C2)=O)CCCCCC[C@@H](NC([C@H]3N(CCC3)C([C@H](C(C)C)NC(C)=O)=O)=O)C1=O)=O)[H])CC(O)=O)=O)C)=O)CC(O)=O)=O)[H])NC4=CC(C(OC56C7=C(OC8=CC(O)=CC=C68)C=C(C=C7)O)=O)=C5C=C4	>2
28	O=C(N)[C@@H](NC([C@@H](NC([C@@H](NC([C@@H](NC([C@@H](NC([C@H](CCC(N)=O)N(C(CNC([C@@H]1N(CCC1)C([C@H](C(C)C)N(C(COCCOCCNC(NC2=CC(C(OC34C5=C(OC6=CC(O)=CC=C46)C=C(C=C5)O)=O)=C3C=C2)=S)=O)[H])=O)=O)=O)[H])=O)CC7=CC=CC=C7)=O)CC(O)=O)=O)CC(O)=O)=O)C)=O)CC(O)=O	0.905 ± 0.104
29	O=C(N([C@@H](CCCCNC(NC1=CC(C(OC23C4=C(OC5=CC(O)=CC=C35)C=C(C=C4)O)=O)=C2C=C1)=S)C(N)=O)[H])[C@@H](NC([C@@H](NC([C@@H](NC([C@@H](NC([C@@H](NC([C@H](CCC(N)=O)N(C(CNC([C@@H]6N(CCC6)C([C@H](C(C)C)N(C(C)=O)[H])=O)=O)=O)[H])=O)CC7=CC=CC=C7)=O)CC(O)=O)=O)CC(O)=O)=O)C)=O)CC(O)=O	0.670 ± 0.187
30	O=C([C@H](C(C)C)NC(C)=O)N1CCC[C@H]1C(N[C@H](CCCCC[C@H](NC([C@@H](NC([C@H](CCC(N)=O)N2)=O)CC3=CC=CC=C3)=O)C(N([C@H](C(N[C@H](C(N[C@H](C(N)=O)CC(O)=O)=O)C)=O)CC(O)=O)[H])=O)C2=O)=O		1.17 ± 0.29	3.2 ± 2.4	0.313 ± 0.121	51.32 ± 0.00	12.5
31	O=C(N)[C@@H](NC([C@@H](NC([C@@H](NC([C@@H](NC([C@@H](NC([C@H](CCC(N)=O)N(C(CNC([C@@H]1N(CCC1)C([C@H](C(C)C)N(C(C)=O)[H])=O)=O)=O)[H])=O)CC2=CC=CC=C2)=O)CC(O)=O)=O)CC(O)=O)=O)C)=O)CC(O)=O		2.49 ± 0.22		0.862 ± 0.121	51.23 ± 0.21	0.18
32	O=C(N([C@@H](CCCCNC(NC1=CC(C(OC23C4=C(OC5=CC(O)=CC=C35)C=C(C=C4)O)=O)=C2C=C1)=S)C(N)=O)[H])[C@@H](NC([C@@H](NC([C@@H](NC([C@@H](NC([C@@H](NC([C@H](CCC(N)=O)N(C(CNC([C@@H]6N(CCC6)C([C@H](C(C)C)N(C(C)=O)[H])=O)=O)=O)[H])=O)CC7=CC=C(F)C=C7)=O)CC(O)=O)=O)CC(O)=O)=O)C)=O)CC(O)=O	0.654 ± 0.023
33	O=C(N([C@@H](CCCCNC(NC1=CC(C(OC23C4=C(OC5=CC(O)=CC=C35)C=C(C=C4)O)=O)=C2C=C1)=S)C(N)=O)[H])[C@@H](NC([C@@H](NC([C@@H](NC([C@@H](NC([C@@H](NC([C@H](CCC(N)=O)N(C(CNC([C@@H]6N(CCC6)C([C@H](C(C)C)N(C(C)=O)[H])=O)=O)=O)[H])=O)CC7=CC=CC=C7)=O)CC(O)=O)=O)CC(O)=O)=O)C)=O)CCC(O)=O	0.531 ± 0.023
34	O=C(N([C@@H](CCCCNC(NC1=CC(C(OC23C4=C(OC5=CC(O)=CC=C35)C=C(C=C4)O)=O)=C2C=C1)=S)C(N)=O)[H])[C@@H](NC([C@@H](NC([C@@H](NC([C@@H](NC([C@@H](NC([C@H](CCC(N)=O)N(C(CNC([C@@H]6N(CCC6)C([C@H](C(C)C)N(C(C)=O)[H])=O)=O)=O)[H])=O)CC7=CC=C(C8=CC=CC=C8)C=C7)=O)CC(O)=O)=O)CC(O)=O)=O)C)=O)CC(O)=O	0.447 ± 0.041
35	O=C(N([C@@H](CCCCNC(NC1=CC(C(OC23C4=C(OC5=CC(O)=CC=C35)C=C(C=C4)O)=O)=C2C=C1)=S)C(N)=O)[H])[C@@H](NC([C@@H](NC([C@@H](NC([C@@H](NC([C@@H](NC([C@H](CCC(N)=O)N(C(CNC([C@@H]6N(CCC6)C([C@H](C(C)C)N(C(C)=O)[H])=O)=O)=O)[H])=O)CC7=CC=C(F)C(F)=C7)=O)CC(O)=O)=O)CC(O)=O)=O)C)=O)CC(O)=O	0.412 ± 0.031
36	O=C(N([C@@H](CCCCNC(NC1=CC(C(OC23C4=C(OC5=CC(O)=CC=C35)C=C(C=C4)O)=O)=C2C=C1)=S)C(N)=O)[H])[C@@H](NC([C@@H](NC([C@@H](NC([C@@H](NC([C@@H](NC([C@H](CCC(N)=O)N(C(CNC([C@@H]6N(CCC6)C([C@H](C(C)C)N(C(C)=O)[H])=O)=O)=O)[H])=O)CC7=CC=C(F)C=C7)=O)CC(O)=O)=O)CC(O)=O)=O)C)=O)CC(O)=O	0.391 ± 0.035
37	O=C(N([C@@H](CCCCNC(NC1=CC(C(OC23C4=C(OC5=CC(O)=CC=C35)C=C(C=C4)O)=O)=C2C=C1)=S)C(N)=O)[H])[C@@H](NC([C@@H](NC([C@@H](NC([C@@H](NC([C@@H](NC([C@H](CCC(N)=O)N(C(CNC([C@@H]6N(CCC6)C([C@H](C(C)C)N(C(C)=O)[H])=O)=O)=O)[H])=O)CC7=CC=C(Br)C=C7)=O)CC(O)=O)=O)CC(O)=O)=O)C)=O)CC(O)=O	0.317 ± 0.017
38	O=C(N([C@@H](CCCCNC(NC1=CC(C(OC23C4=C(OC5=CC(O)=CC=C35)C=C(C=C4)O)=O)=C2C=C1)=S)C(N)=O)[H])[C@@H](NC([C@@H](NC([C@@H](NC([C@@H](NC([C@@H](NC([C@H](CCC(N)=O)N(C(CNC([C@@H]6N(CCC6)C([C@H](C(C)C)N(C(C)=O)[H])=O)=O)=O)[H])=O)CC7=CC=C(I)C=C7)=O)CC(O)=O)=O)CC(O)=O)=O)C)=O)CC(O)=O	0.279 ± 0.022
39	O=C(N([C@@H](CCCCNC(NC1=CC(C(OC23C4=C(OC5=CC(O)=CC=C35)C=C(C=C4)O)=O)=C2C=C1)=S)C(N)=O)[H])[C@@H](NC([C@@H](NC([C@@H](NC([C@@H](NC([C@@H](NC([C@H](CCC(N)=O)N(C(CNC([C@@H]6N(CCC6)C([C@H](C(C)C)N(C(C)=O)[H])=O)=O)=O)[H])=O)CC7=CC=C(Cl)C=C7)=O)CC(O)=O)=O)CC(O)=O)=O)C)=O)CC(O)=O	0.250 ± 0.006
40	O=C(N([C@@H](CCCCNC(NC1=CC(C(OC23C4=C(OC5=CC(O)=CC=C35)C=C(C=C4)O)=O)=C2C=C1)=S)C(N)=O)[H])[C@@H](NC([C@@H](NC([C@@H](NC([C@@H](NC([C@@H](NC([C@H](CCC(N)=O)N(C(CNC([C@@H]6N(CCC6)C([C@H](C(C)C)N(C(C)=O)[H])=O)=O)=O)[H])=O)CC7=CC=CC=C7)=O)CC(O)=O)=O)CC(O)=O)=O)C)=O)CC(C(O)=O)C(O)=O	0.245 ± 0.045
41	O=C(N([C@@H](CCCCNC(NC1=CC(C(OC23C4=C(OC5=CC(O)=CC=C35)C=C(C=C4)O)=O)=C2C=C1)=S)C(N)=O)[H])[C@@H](NC([C@@H](NC([C@@H](NC([C@@H](NC([C@@H](NC([C@H](CCC(N)=O)N(C(CNC([C@@H]6N(CCC6)C([C@H](C(C)C)N(C(C)=O)[H])=O)=O)=O)[H])=O)CC7=CC=C([N+]([O-])=O)C=C7)=O)CC(O)=O)=O)CC(O)=O)=O)C)=O)CC(O)=O	0.232 ± 0.046
42	O=C(N([C@@H](CCCCNC(NC1=CC(C(OC23C4=C(OC5=CC(O)=CC=C35)C=C(C=C4)O)=O)=C2C=C1)=S)C(N)=O)[H])[C@@H](NC([C@@H](NC([C@@H](NC([C@@H](NC([C@@H](NC([C@H](CCC(N)=O)N(C(CNC([C@@H]6N(CCC6)C([C@H](C(C)C)N(C(C)=O)[H])=O)=O)=O)[H])=O)CC7=CC=C(Cl)C=C7)=O)CC(O)=O)=O)CC(O)=O)=O)C)=O)CC(C(O)=O)C(O)=O	0.144 ± 0.046
43	O=C(N([C@@H](CCCCNC(NC1=CC(C(OC23C4=C(OC5=CC(O)=CC=C35)C=C(C=C4)O)=O)=C2C=C1)=S)C(N)=O)[H])[C@@H](NC([C@@H](NC([C@@H](NC([C@@H](NC([C@@H](NC([C@H](CCC(N)=O)N(C(CNC([C@@H]6N(CCC6)C([C@H](C(C)C)N(C(C)=O)[H])=O)=O)=O)[H])=O)CC7=CC=C([N+]([O-])=O)C=C7)=O)CC(O)=O)=O)CC(O)=O)=O)C)=O)CC(C(O)=O)C(O)=O	0.078 ± 0.013
44	O=C(N([C@@H](CCCCNC(NC1=CC(C(OC23C4=C(OC5=CC(O)=CC=C35)C=C(C=C4)O)=O)=C2C=C1)=S)C(N)=O)[H])[C@@H](N(C)C([C@@H](NC([C@@H](NC([C@@H](NC([C@@H](NC([C@H](CCC(N)=O)N(C(CNC([C@@H]6N(CCC6)C([C@H](C(C)C)N(C(C)=O)[H])=O)=O)=O)[H])=O)CC7=CC=CC=C7)=O)CC(O)=O)=O)CC(O)=O)=O)C)=O)CC(O)=O	0.587 ± 0.142
45	O=C(N([C@@H](CCCCNC(NC1=CC(C(OC23C4=C(OC5=CC(O)=CC=C35)C=C(C=C4)O)=O)=C2C=C1)=S)C(N)=O)[H])[C@@H](NC([C@@H](N(C)C([C@@H](NC([C@@H](NC([C@@H](NC([C@H](CCC(N)=O)N(C(CNC([C@@H]6N(CCC6)C([C@H](C(C)C)N(C(C)=O)[H])=O)=O)=O)[H])=O)CC7=CC=CC=C7)=O)CC(O)=O)=O)CC(O)=O)=O)C)=O)CC(O)=O	>2
46	O=C(N([C@@H](CCCCNC(NC1=CC(C(OC23C4=C(OC5=CC(O)=CC=C35)C=C(C=C4)O)=O)=C2C=C1)=S)C(N)=O)[H])[C@@H](NC([C@@H](NC([C@@H](N(C)C([C@@H](NC([C@@H](NC([C@H](CCC(N)=O)N(C(CNC([C@@H]6N(CCC6)C([C@H](C(C)C)N(C(C)=O)[H])=O)=O)=O)[H])=O)CC7=CC=CC=C7)=O)CC(O)=O)=O)CC(O)=O)=O)C)=O)CC(O)=O	>2
47	O=C(N([C@@H](CCCCNC(NC1=CC(C(OC23C4=C(OC5=CC(O)=CC=C35)C=C(C=C4)O)=O)=C2C=C1)=S)C(N)=O)[H])[C@@H](NC([C@@H](NC([C@@H](NC([C@@H](NC([C@@H](N(C)C([C@H](CCC(N)=O)N(C(CNC([C@@H]6N(CCC6)C([C@H](C(C)C)N(C(C)=O)[H])=O)=O)=O)[H])=O)CC7=CC=CC=C7)=O)CC(O)=O)=O)CC(O)=O)=O)C)=O)CC(O)=O	>2
48	O=C(N([C@@H](CCCCNC(NC1=CC(C(OC23C4=C(OC5=CC(O)=CC=C35)C=C(C=C4)O)=O)=C2C=C1)=S)C(N)=O)[H])[C@@H](NC([C@@H](NC([C@@H](NC([C@@H](NC([C@@H](NC([C@H](CCC(N)=O)N(C(CN(C)C([C@@H]6N(CCC6)C([C@H](C(C)C)N(C(C)=O)[H])=O)=O)=O)[H])=O)CC7=CC=CC=C7)=O)CC(O)=O)=O)CC(O)=O)=O)C)=O)CC(O)=O	>2
49	O=C(N([C@@H](CCCCNC(NC1=CC(C(OC23C4=C(OC5=CC(O)=CC=C35)C=C(C=C4)O)=O)=C2C=C1)=S)C(N)=O)[H])[C@@H](NC([C@@H](NC([C@@H](NC([C@@H](NC([C@@H](NC([C@H](CCC(N)=O)N(C(CNC([C@@H]6N(CCC6)C([C@H](C(C)C)N(C(C)=O)C)=O)=O)=O)[H])=O)CC7=CC=CC=C7)=O)CC(O)=O)=O)CC(O)=O)=O)C)=O)CC(O)=O	>2
50	O=C([C@H](C(C)C)NC(C)=O)N1CCC[C@H]1C(N[C@H](CCCCC[C@H](NC([C@@H](NC([C@H](CCC(N)=O)N2)=O)CC3=CC=C([N+]([O-])=O)C=C3)=O)C(N([C@H](C(N[C@H](C(N[C@H](C(N([C@@H](CCCCNC(NC4=CC(C(OC56C7=C(OC8=CC(O)=CC=C68)C=C(C=C7)O)=O)=C5C=C4)=S)C(N)=O)[H])=O)CC(C(O)=O)C(O)=O)=O)C)=O)CC(O)=O)[H])=O)C2=O)=O	0.089 ± 0.011
51	O=C(C)N[C@H](CCCCC[C@H](NC([C@@H](NC([C@H](CCC(N)=O)N1)=O)CC2=CC=C([N+]([O-])=O)C=C2)=O)C(N([C@H](C(N[C@H](C(N[C@H](C(N([C@@H](CCCCNC(NC3=CC(C(OC45C6=C(OC7=CC(O)=CC=C57)C=C(C=C6)O)=O)=C4C=C3)=S)C(N)=O)[H])=O)CC(C(O)=O)C(O)=O)=O)C)=O)CC(O)=O)[H])=O)C1=O	>2
52	O=C(N([C@@H](CCCCNC(NC1=CC(C(OC23C4=C(OC5=CC(O)=CC=C35)C=C(C=C4)O)=O)=C2C=C1)=S)C(N)=O)[H])[C@@H](NC([C@@H](NC([C@@H](N(C([C@@H](NC([C@@H](NC([C@H](C)N6)=O)CC(O)=O)=O)CCCCC[C@@H](NC([C@H](C(C)C)NC([C@H]7N(CCC7)C(C)=O)=O)=O)C6=O)=O)[H])CC8=CC=C([N+]([O-])=O)C=C8)=O)CC(C(O)=O)C(O)=O)=O)CCC(N)=O	>2
53	O=C([C@H](C(C)C)NC(C)=O)N1CCC[C@H]1C(N[C@H](CCCCC[C@H](NC([C@@H](NC([C@H](CCC(N)=O)N2)=O)CC3=CC=C([N+]([O-])=O)C=C3)=O)C(N([C@H](C(N[C@H](C(N[C@H](C(N)=O)CC(C(O)=O)C(O)=O)=O)C)=O)CC(O)=O)[H])=O)C2=O)=O			0.654 ± 0.476	0.066 ± 0.019	51.75 ± 0.42
54	O=C(N([H])[H])[C@@H](NC([C@@H](NC([C@@H](N(C([C@@H](NC([C@@H](NC([C@H](C)N1)=O)CC(O)=O)=O)CCCCC[C@@H](NC([C@H](C(C)C)NC([C@H]2N(CCC2)C(C)=O)=O)=O)C1=O)=O)[H])CC3=CC=C([N+]([O-])=O)C=C3)=O)CC(C(O)=O)C(O)=O)=O)CCC(N)=O			nb	nb	49.32 ± 0.18
55	O=C([C@H](C(C)C)NC(C)=O)N1CCC[C@H]1C(N[C@H](CCCCC[C@H](NC([C@@H](NC([C@H](CCC(N)=O)N2)=O)CC3=CC=C([N+]([O-])=O)C=C3)=O)C(N([C@H](C(N[C@H](C(N[C@H](C(N([C@@H](CCCCNC(COCCOCCOCCN=[N+]=[N-])=O)C(N)=O)[H])=O)CC(C(O)=O)C(O)=O)=O)C)=O)CC(O)=O)[H])=O)C2=O)=O
56	O=C(N([C@@H](CCCCNC(COCCOCCOCCN=[N+]=[N-])=O)C(N)=O)[H])[C@@H](NC([C@@H](NC([C@@H](N(C([C@@H](NC([C@@H](NC([C@H](C)N1)=O)CC(O)=O)=O)CCCCC[C@@H](NC([C@H](C(C)C)NC([C@H]2N(CCC2)C(C)=O)=O)=O)C1=O)=O)[H])CC3=CC=C([N+]([O-])=O)C=C3)=O)CC(C(O)=O)C(O)=O)=O)CCC(N)=O
57	CC(C=C1)=C(S(=O)(NCCC2=CC=CC=N2)=O)C=C1[N+]([O-])=O
58	NC1=CC(S(=O)(NCCC2=CC=CC=N2)=O)=C(C)C=C1
59	OC([C@H](C)N1N=CC(Cl)=CC1=O)=O
BRD0639	O=C([C@H](C)N1N=CC(Cl)=CC1=O)NC2=CC(S(=O)(NCCC3=CC=CC=N3)=O)=C(C)C=C2			0.568 ± 284 (time point: 1h 45min)
S1	[H]N(C(COCCOCCNC(NC1=CC(C(OC23C4=C(OC5=CC(O)=CC=C35)C=C(C=C4)O)=O)=C2C=C1)=S)=O)[C@@H](CO)C(N[C@@H](CCCNC(N)=N)C(N[C@@H](C(C)C)C(N[C@@H](C(C)C)C(N6CCC[C@H]6C(NCC(N[C@@H](CCC(N)=O)C(N[C@H](C(N[C@H](C(N[C@H](C(N[C@H](C(N[C@H](C(N[C@@H](CO)C(N[C@@H](CO)C(N[C@H](C(N)=O)CC(O)=O)=O)=O)=O)CC(O)=O)=O)C)=O)CC(O)=O)=O)CC(O)=O)=O)CC7=CC=CC=C7)=O)=O)=O)=O)=O)=O)=O
S2	O=C(N([C@@H](CCCCNC(NC1=CC(C(OC23C4=C(OC5=CC(O)=CC=C35)C=C(C=C4)O)=O)=C2C=C1)=S)C(N)=O)[H])[C@@H](NC([C@@H](NC([C@@H](NC([C@@H](NC([C@@H](NC([C@H](CCC(N)=O)N(C(CNC([C@@H]6N(CCC6)C([C@H](CC7=CC=C(O)C=C7)N(C(C)=O)[H])=O)=O)=O)[H])=O)CC8=CC=CC=C8)=O)CC(O)=O)=O)CC(O)=O)=O)C)=O)CC(O)=O	>1
S3	O=C(N([C@@H](CCCCNC(NC1=CC(C(OC23C4=C(OC5=CC(O)=CC=C35)C=C(C=C4)O)=O)=C2C=C1)=S)C(N)=O)[H])[C@@H](NC([C@@H](NC([C@@H](NC([C@@H](NC([C@@H](NC([C@H](CCC(N)=O)N(C(CNC([C@@H]6N(CCC6)C([C@H](CC7=CC=CC=C7)N(C(C)=O)[H])=O)=O)=O)[H])=O)CC8=CC=CC=C8)=O)CC(O)=O)=O)CC(O)=O)=O)C)=O)CC(O)=O	>1
S4	O=C(N([C@@H](CCCCNC(NC1=CC(C(OC23C4=C(OC5=CC(O)=CC=C35)C=C(C=C4)O)=O)=C2C=C1)=S)C(N)=O)[H])[C@@H](NC([C@@H](NC([C@@H](NC([C@@H](NC([C@@H](NC([C@H](CCC(N)=O)N(C(CNC([C@@H]6N(CCC6)C([C@H](CCC7=CC=CC=C7)N(C(C)=O)[H])=O)=O)=O)[H])=O)CC8=CC=CC=C8)=O)CC(O)=O)=O)CC(O)=O)=O)C)=O)CC(O)=O	>1
S5	O=C(N([C@@H](CCCCNC(NC1=CC(C(OC23C4=C(OC5=CC(O)=CC=C35)C=C(C=C4)O)=O)=C2C=C1)=S)C(N)=O)[H])[C@@H](NC([C@@H](NC([C@@H](NC([C@@H](NC([C@@H](NC([C@H](CCC(N)=O)N(C(CNC([C@@H]6N(CCC6)C([C@H](CC7=CNC8=C7C=CC=C8)N(C(C)=O)[H])=O)=O)=O)[H])=O)CC9=CC=CC=C9)=O)CC(O)=O)=O)CC(O)=O)=O)C)=O)CC(O)=O	>1
S6	O=C(N([C@@H](CCCCNC(NC1=CC(C(OC23C4=C(OC5=CC(O)=CC=C35)C=C(C=C4)O)=O)=C2C=C1)=S)C(N)=O)[H])[C@@H](NC([C@@H](NC([C@@H](NC([C@@H](NC([C@@H](NC([C@H](CCC(N)=O)N(C(CNC([C@@H]6N(CCC6)C([C@H](CC(O)=O)N(C(C)=O)[H])=O)=O)=O)[H])=O)CC7=CC=CC=C7)=O)CC(O)=O)=O)CC(O)=O)=O)C)=O)CC(O)=O	>1
S7	O=C(N([C@@H](CCCCNC(NC1=CC(C(OC23C4=C(OC5=CC(O)=CC=C35)C=C(C=C4)O)=O)=C2C=C1)=S)C(N)=O)[H])[C@@H](NC([C@@H](NC([C@@H](NC([C@@H](NC([C@@H](NC([C@H](CCC(N)=O)N(C(CNC([C@@H]6N(CCC6)C([C@H](CCC(O)=O)N(C(C)=O)[H])=O)=O)=O)[H])=O)CC7=CC=CC=C7)=O)CC(O)=O)=O)CC(O)=O)=O)C)=O)CC(O)=O	0.695 ± 0.078
S8	O=C(N([C@@H](CCCCNC(NC1=CC(C(OC23C4=C(OC5=CC(O)=CC=C35)C=C(C=C4)O)=O)=C2C=C1)=S)C(N)=O)[H])[C@@H](NC([C@@H](NC([C@@H](NC([C@@H](NC([C@@H](NC([C@H](CC(N)=O)N(C(CNC([C@@H]6N(CCC6)C([C@H](C(C)C)N(C(C)=O)[H])=O)=O)=O)[H])=O)CC7=CC=CC=C7)=O)CC(O)=O)=O)CC(O)=O)=O)C)=O)CC(O)=O	>1
S9	O=C(N([C@@H](CCCCNC(NC1=CC(C(OC23C4=C(OC5=CC(O)=CC=C35)C=C(C=C4)O)=O)=C2C=C1)=S)C(N)=O)[H])[C@@H](NC([C@@H](NC([C@@H](NC([C@@H](NC([C@@H](NC([C@H](CCN)N(C(CNC([C@@H]6N(CCC6)C([C@H](C(C)C)N(C(C)=O)[H])=O)=O)=O)[H])=O)CC7=CC=CC=C7)=O)CC(O)=O)=O)CC(O)=O)=O)C)=O)CC(O)=O	>1
S10	O=C(N([C@@H](CCCCNC(NC1=CC(C(OC23C4=C(OC5=CC(O)=CC=C35)C=C(C=C4)O)=O)=C2C=C1)=S)C(N)=O)[H])[C@@H](NC([C@@H](NC([C@@H](NC([C@@H](NC([C@@H](NC([C@H](CCNC(OCC=C)=O)N(C(CNC([C@@H]6N(CCC6)C([C@H](C(C)C)N(C(C)=O)[H])=O)=O)=O)[H])=O)CC7=CC=CC=C7)=O)CC(O)=O)=O)CC(O)=O)=O)C)=O)CC(O)=O	>1
S11	O=C(N([C@@H](CCCCNC(NC1=CC(C(OC23C4=C(OC5=CC(O)=CC=C35)C=C(C=C4)O)=O)=C2C=C1)=S)C(N)=O)[H])[C@@H](NC([C@@H](NC([C@@H](NC([C@@H](NC([C@@H](NC([C@H](CCCNC(N)=O)N(C(CNC([C@@H]6N(CCC6)C([C@H](C(C)C)N(C(C)=O)[H])=O)=O)=O)[H])=O)CC7=CC=CC=C7)=O)CC(O)=O)=O)CC(O)=O)=O)C)=O)CC(O)=O	>1
S12	O=C(N([C@@H](CCCCNC(NC1=CC(C(OC23C4=C(OC5=CC(O)=CC=C35)C=C(C=C4)O)=O)=C2C=C1)=S)C(N)=O)[H])[C@@H](NC([C@@H](NC([C@@H](NC([C@@H](NC([C@@H](NC([C@H](CCC(N)=O)N(C(CNC([C@@H]6N(CCC6)C([C@H](C(C)C)N(C(C)=O)[H])=O)=O)=O)[H])=O)CC7=CC=CC=C7F)=O)CC(O)=O)=O)CC(O)=O)=O)C)=O)CC(O)=O	>1
S13	O=C(N([C@@H](CCCCNC(NC1=CC(C(OC23C4=C(OC5=CC(O)=CC=C35)C=C(C=C4)O)=O)=C2C=C1)=S)C(N)=O)[H])[C@@H](NC([C@@H](NC([C@@H](NC([C@@H](NC([C@@H](NC([C@H](CCC(N)=O)N(C(CNC([C@@H]6N(CCC6)C([C@H](C(C)C)N(C(C)=O)[H])=O)=O)=O)[H])=O)CC7=C(F)C(F)=C(F)C(F)=C7F)=O)CC(O)=O)=O)CC(O)=O)=O)C)=O)CC(O)=O	>1
S14	O=C(N([C@@H](CCCCNC(NC1=CC(C(OC23C4=C(OC5=CC(O)=CC=C35)C=C(C=C4)O)=O)=C2C=C1)=S)C(N)=O)[H])[C@@H](NC([C@@H](NC([C@@H](NC([C@@H](NC([C@@H](NC([C@H](CCC(N)=O)N(C(CNC([C@@H]6N(CCC6)C([C@H](C(C)C)N(C(C)=O)[H])=O)=O)=O)[H])=O)CC7=CC=CC=C7I)=O)CC(O)=O)=O)CC(O)=O)=O)C)=O)CC(O)=O	>1
S15	O=C(N([C@@H](CCCCNC(NC1=CC(C(OC23C4=C(OC5=CC(O)=CC=C35)C=C(C=C4)O)=O)=C2C=C1)=S)C(N)=O)[H])[C@@H](NC([C@@H](NC([C@@H](NC([C@@H](NC([C@@H](NC([C@H](CCC(N)=O)N(C(CNC([C@@H]6N(CCC6)C([C@H](C(C)C)N(C(C)=O)[H])=O)=O)=O)[H])=O)CC7=CC=CC(Cl)=C7)=O)CC(O)=O)=O)CC(O)=O)=O)C)=O)CC(O)=O	>1
S16	O=C(N([C@@H](CCCCNC(NC1=CC(C(OC23C4=C(OC5=CC(O)=CC=C35)C=C(C=C4)O)=O)=C2C=C1)=S)C(N)=O)[H])[C@@H](NC([C@@H](NC([C@@H](NC([C@@H](NC([C@@H](NC([C@H](CCC(N)=O)N(C(CNC([C@@H]6N(CCC6)C([C@H](C(C)C)N(C(C)=O)[H])=O)=O)=O)[H])=O)CC7=CC=CC(C(F)(F)F)=C7)=O)CC(O)=O)=O)CC(O)=O)=O)C)=O)CC(O)=O	>1
S17	O=C(N([C@@H](CCCCNC(NC1=CC(C(OC23C4=C(OC5=CC(O)=CC=C35)C=C(C=C4)O)=O)=C2C=C1)=S)C(N)=O)[H])[C@@H](NC([C@@H](NC([C@@H](NC([C@@H](NC([C@@H](NC([C@H](CCC(N)=O)N(C(CNC([C@@H]6N(CCC6)C([C@H](C(C)C)N(C(C)=O)[H])=O)=O)=O)[H])=O)CC7=CC=CC=N7)=O)CC(O)=O)=O)CC(O)=O)=O)C)=O)CC(O)=O	>1
S18	O=C(N([C@@H](CCCCNC(NC1=CC(C(OC23C4=C(OC5=CC(O)=CC=C35)C=C(C=C4)O)=O)=C2C=C1)=S)C(N)=O)[H])[C@@H](NC([C@@H](NC([C@@H](NC([C@@H](NC([C@@H](NC([C@H](CCC(N)=O)N(C(CNC([C@@H]6N(CCC6)C([C@H](C(C)C)N(C(C)=O)[H])=O)=O)=O)[H])=O)CC7=CC=C(O)C=C7)=O)CC(O)=O)=O)CC(O)=O)=O)C)=O)CC(O)=O	>1
S19	O=C(N([C@@H](CCCCNC(NC1=CC(C(OC23C4=C(OC5=CC(O)=CC=C35)C=C(C=C4)O)=O)=C2C=C1)=S)C(N)=O)[H])[C@@H](NC([C@@H](NC([C@@H](NC([C@@H](NC([C@@H](NC([C@H](CCC(N)=O)N(C(CNC([C@@H]6N(CCC6)C([C@H](C(C)C)N(C(C)=O)[H])=O)=O)=O)[H])=O)CC7=CC=C(C(O)=O)C=C7)=O)CC(O)=O)=O)CC(O)=O)=O)C)=O)CC(O)=O	>1
S20	O=C(N([C@@H](CCCCNC(NC1=CC(C(OC23C4=C(OC5=CC(O)=CC=C35)C=C(C=C4)O)=O)=C2C=C1)=S)C(N)=O)[H])[C@@H](NC([C@@H](NC([C@@H](NC([C@@H](NC([C@@H](NC([C@H](CCC(N)=O)N(C(CNC([C@@H]6N(CCC6)C([C@H](C(C)C)N(C(C)=O)[H])=O)=O)=O)[H])=O)CC7=CC=C(/N=C(N)\N)C=C7)=O)CC(O)=O)=O)CC(O)=O)=O)C)=O)CC(O)=O	>1
S21	O=C(N([C@@H](CCCCNC(NC1=CC(C(OC23C4=C(OC5=CC(O)=CC=C35)C=C(C=C4)O)=O)=C2C=C1)=S)C(N)=O)[H])[C@@H](NC([C@@H](NC([C@@H](NC([C@@H](NC([C@@H](NC([C@H](CCC(N)=O)N(C(CNC([C@@H]6N(CCC6)C([C@H](C(C)C)N(C(C)=O)[H])=O)=O)=O)[H])=O)CCC7=CC=CC=C7)=O)CC(O)=O)=O)CC(O)=O)=O)C)=O)CC(O)=O	>1
S22	O=C(N([C@@H](CCCCNC(NC1=CC(C(OC23C4=C(OC5=CC(O)=CC=C35)C=C(C=C4)O)=O)=C2C=C1)=S)C(N)=O)[H])[C@@H](NC([C@@H](NC([C@@H](NC([C@@H](NC([C@@H](NC([C@H](CCC(N)=O)N(C(CNC([C@@H]6N(CCC6)C([C@H](C(C)C)N(C(C)=O)[H])=O)=O)=O)[H])=O)CC7=CC=CC=C7C8=CC=CC=C8)=O)CC(O)=O)=O)CC(O)=O)=O)C)=O)CC(O)=O	>1
S23	O=C(N([C@@H](CCCCNC(NC1=CC(C(OC23C4=C(OC5=CC(O)=CC=C35)C=C(C=C4)O)=O)=C2C=C1)=S)C(N)=O)[H])[C@@H](NC([C@@H](NC([C@@H](NC([C@@H](NC([C@@H](NC([C@H](CCC(N)=O)N(C(CNC([C@@H]6N(CCC6)C([C@H](C(C)C)N(C(C)=O)[H])=O)=O)=O)[H])=O)CC7=CC=C(C(C8=CC=CC=C8)=O)C=C7)=O)CC(O)=O)=O)CC(O)=O)=O)C)=O)CC(O)=O	0.752 ± 0.044
S24	O=C(N([C@@H](CCCCNC(NC1=CC(C(OC23C4=C(OC5=CC(O)=CC=C35)C=C(C=C4)O)=O)=C2C=C1)=S)C(N)=O)[H])[C@@H](NC([C@@H](NC([C@@H](NC([C@@H](NC([C@@H](NC([C@H](CCC(N)=O)N(C(CNC([C@@H]6N(CCC6)C([C@H](C(C)C)N(C(C)=O)[H])=O)=O)=O)[H])=O)CC7=CC=C(C=CC=C8)C8=C7)=O)CC(O)=O)=O)CC(O)=O)=O)C)=O)CC(O)=O	>1
S25	O=C(N([C@@H](CCCCNC(NC1=CC(C(OC23C4=C(OC5=CC(O)=CC=C35)C=C(C=C4)O)=O)=C2C=C1)=S)C(N)=O)[H])[C@@H](NC([C@@H](NC([C@@H](NC([C@@H](NC([C@@H](NC([C@H](CCC(N)=O)N(C(CNC([C@@H]6N(CCC6)C([C@H](C(C)C)N(C(C)=O)[H])=O)=O)=O)[H])=O)CC7=CC=CC8=C7C=CC=C8)=O)CC(O)=O)=O)CC(O)=O)=O)C)=O)CC(O)=O	>1
S26	O=C(N([C@@H](CCCCNC(NC1=CC(C(OC23C4=C(OC5=CC(O)=CC=C35)C=C(C=C4)O)=O)=C2C=C1)=S)C(N)=O)[H])[C@@H](NC([C@@H](NC([C@@H](NC([C@@H](NC([C@@H](NC([C@H](CCC(N)=O)N(C(CNC([C@@H]6N(CCC6)C([C@H](C(C)C)N(C(C)=O)[H])=O)=O)=O)[H])=O)CC7=CC=CC=C7)=O)CC(O)=O)=O)CC(C(O)=O)C(O)=O)=O)C)=O)CC(O)=O	>1
S27	O=C(N([C@@H](CCCCNC(NC1=CC(C(OC23C4=C(OC5=CC(O)=CC=C35)C=C(C=C4)O)=O)=C2C=C1)=S)C(N)=O)[H])[C@@H](NC([C@@H](NC([C@@H](NC([C@@H](NC([C@@H](NC([C@H](CCC(N)=O)N(C(CNC([C@@H]6N(CCC6)C([C@H](C(C)C)N(C(C)=O)[H])=O)=O)=O)[H])=O)CC7=CC=CC=C7)=O)CC(O)=O)=O)CC(O)=O)=O)CC)=O)CC(O)=O	>1
S28	O=C(N([C@@H](CCCCNC(NC1=CC(C(OC23C4=C(OC5=CC(O)=CC=C35)C=C(C=C4)O)=O)=C2C=C1)=S)C(N)=O)[H])[C@@H](NC([C@@H](NC([C@@H](NC([C@@H](NC([C@@H](NC([C@H](CCC(N)=O)N(C(CNC([C@@H]6N(CCC6)C([C@H](C(C)C)N(C(C)=O)[H])=O)=O)=O)[H])=O)CC7=CC=CC=C7)=O)CC(O)=O)=O)CC(O)=O)=O)CCC)=O)CC(O)=O	>1
S29	O=C(N([C@@H](CCCCNC(NC1=CC(C(OC23C4=C(OC5=CC(O)=CC=C35)C=C(C=C4)O)=O)=C2C=C1)=S)C(N)=O)[H])[C@@H](NC([C@@H](NC([C@@H](NC([C@@H](NC([C@@H](NC([C@H](CCC(N)=O)N(C(CNC([C@@H]6N(CCC6)C([C@H](C(C)C)N(C(C)=O)[H])=O)=O)=O)[H])=O)CC7=CC=CC=C7)=O)CC(O)=O)=O)CC(O)=O)=O)CCCC)=O)CC(O)=O	>1
S30	O=C(N([C@@H](CCCCNC(NC1=CC(C(OC23C4=C(OC5=CC(O)=CC=C35)C=C(C=C4)O)=O)=C2C=C1)=S)C(N)=O)[H])[C@@H](NC([C@@H](NC([C@@H](NC([C@@H](NC([C@@H](NC([C@H](CCC(N)=O)N(C(CNC([C@@H]6N(CCC6)C([C@H](C(C)C)N(C(C)=O)[H])=O)=O)=O)[H])=O)CC7=CC=CC=C7)=O)CC(O)=O)=O)CC(O)=O)=O)CC8CCCCC8)=O)CC(O)=O	>1
S31	O=C(N([C@@H](CCCCNC(NC1=CC(C(OC23C4=C(OC5=CC(O)=CC=C35)C=C(C=C4)O)=O)=C2C=C1)=S)C(N)=O)[H])[C@@H](NC([C@@H](NC([C@@H](NC([C@@H](NC([C@@H](NC([C@H](CCC(N)=O)N(C(CNC([C@@H]6N(CCC6)C([C@H](C(C)C)N(C(C)=O)[H])=O)=O)=O)[H])=O)CC7=CC=CC=C7)=O)CC(O)=O)=O)CC(O)=O)=O)CO)=O)CC(O)=O	>1
S32	O=C(N([C@@H](CCCCNC(NC1=CC(C(OC23C4=C(OC5=CC(O)=CC=C35)C=C(C=C4)O)=O)=C2C=C1)=S)C(N)=O)[H])[C@@H](NC([C@@H](NC([C@@H](NC([C@@H](NC([C@@H](NC([C@H](CCC(N)=O)N(C(CNC([C@@H]6N(CCC6)C([C@H](C(C)C)N(C(C)=O)[H])=O)=O)=O)[H])=O)CC7=CC=CC=C7)=O)CC(O)=O)=O)CC(O)=O)=O)C)=O)CC8=CC=C(O)C=C8	>1
S33	O=C(N([C@@H](CCCCNC(NC1=CC(C(OC23C4=C(OC5=CC(O)=CC=C35)C=C(C=C4)O)=O)=C2C=C1)=S)C(N)=O)[H])[C@@H](NC([C@@H](NC([C@@H](NC([C@@H](NC([C@@H](NC([C@H](CCC(N)=O)N(C(CNC([C@@H]6N(CCC6)C([C@H](C(C)C)N(C(C)=O)[H])=O)=O)=O)[H])=O)CC7=CC=CC=C7)=O)CC(O)=O)=O)CC(O)=O)=O)C)=O)CC8=CNC9=C8C=CC=C9	>1
S34	O=C(N([C@@H](CCCCNC(NC1=CC(C(OC23C4=C(OC5=CC(O)=CC=C35)C=C(C=C4)O)=O)=C2C=C1)=S)C(N)=O)[H])[C@@H](NC([C@@H](NC([C@@H](NC([C@@H](NC([C@@H](NC([C@H](CCC(N)=O)N(C(CNC([C@@H]6N(CCC6)C([C@H](C(C)C)N(C(C)=O)[H])=O)=O)=O)[H])=O)CC7=CC=CC=C7)=O)CC(O)=O)=O)CC(O)=O)=O)C)=O)CCC8=CC=CC=C8	>1
H4 Peptide	NC([C@H](C(C)C)NC([C@H](CCCCN)NC([C@H](CCCNC(N)=N)NC([C@@H](NC([C@H](CCCNC(N)=N)NC([C@H](CCCCN)NC([C@@H](NC(CNC(CNC([C@H](CCCCN)NC(CNC([C@H](CC(C)C)NC(CNC([C@H](CCCCN)NC(CNC(CNC([C@H](CCCCN)NC(CNC([C@H](CCCNC(N)=N)NC(CNC([C@H](CO)NC(C)=O)=O)=O)=O)=O)=O)=O)=O)=O)=O)=O)=O)=O)=O)=O)C)=O)=O)=O)CC1=CN=CN1)=O)=O)=O)=O
