# Supplementary material for: Development of Macrocyclic PRMT5–Adaptor Protein Interaction Inhibitors
Source: J Med Chem. 2022 Nov 15;65(22):15300–11. doi: 10.1021/acs.jmedchem.2c01273 (PMC9706563; doi:10.1021/acs.jmedchem.2c01273)
Supplement: Supplementary file 3 — jm2c01273_si_003.zip [file jm2c01273_si_003.zip]

Archive with 4 entries (4 files):
- Macrocycle_Model_Trans.pdb
- Macrocycle_Model_RCM_Saturated.pdb
- Macrocycle_Model_Amide.pdb
- Macrocycle_Model_Cis.pdb
