# Supplementary material for: Development of Macrocyclic PRMT5–Adaptor Protein Interaction Inhibitors
Source: J Med Chem. 2022 Nov 15;65(22):15300–11. doi: 10.1021/acs.jmedchem.2c01273 (PMC9706563; doi:10.1021/acs.jmedchem.2c01273)
Supplement: Supplementary file 3 — jm2c01273_si_003.zip [file jm2c01273_si_003.zip › Macrocycle_Model_Amide.pdb]

ATOM      1  N   LEU A  41     -26.677  34.511  25.584  1.00 97.87           N1+
ANISOU    1  N   LEU A  41    11060  14384  11742   1887    564   -312       N1+
ATOM      2  CA  LEU A  41     -26.030  34.722  24.291  1.00108.69           C  
ANISOU    2  CA  LEU A  41    12508  15773  13016   1838    528   -366       C  
ATOM      3  C   LEU A  41     -27.011  35.337  23.288  1.00101.54           C  
ANISOU    3  C   LEU A  41    11745  14542  12296   1595    392   -447       C  
ATOM      4  O   LEU A  41     -28.176  34.949  23.228  1.00101.57           O  
ANISOU    4  O   LEU A  41    11874  14234  12483   1553    349   -434       O  
ATOM      5  CB  LEU A  41     -25.448  33.412  23.747  1.00104.62           C  
ANISOU    5  CB  LEU A  41    12143  15226  12383   2105    627   -291       C  
ATOM      6  CG  LEU A  41     -26.346  32.229  23.368  1.00103.27           C  
ANISOU    6  CG  LEU A  41    12246  14637  12355   2188    650   -247       C  
ATOM      7  CD1 LEU A  41     -27.427  31.962  24.417  1.00 96.46           C  
ANISOU    7  CD1 LEU A  41    11383  13602  11666   2160    655   -194       C  
ATOM      8  CD2 LEU A  41     -26.955  32.427  21.984  1.00 95.16           C  
ANISOU    8  CD2 LEU A  41    11400  13323  11433   1992    539   -337       C  
ATOM      9  HA  LEU A  41     -25.208  35.424  24.434  1.00  0.00           H  
ATOM     10  HB2 LEU A  41     -24.795  33.641  22.905  1.00  0.00           H  
ATOM     11  HB3 LEU A  41     -24.675  33.061  24.431  1.00  0.00           H  
ATOM     12  HG  LEU A  41     -25.713  31.343  23.321  1.00  0.00           H  
ATOM     13 HD11 LEU A  41     -28.037  31.115  24.103  1.00  0.00           H  
ATOM     14 HD12 LEU A  41     -26.957  31.736  25.374  1.00  0.00           H  
ATOM     15 HD13 LEU A  41     -28.058  32.845  24.522  1.00  0.00           H  
ATOM     16 HD21 LEU A  41     -27.588  31.574  21.739  1.00  0.00           H  
ATOM     17 HD22 LEU A  41     -27.555  33.337  21.977  1.00  0.00           H  
ATOM     18 HD23 LEU A  41     -26.159  32.512  21.245  1.00  0.00           H  
ATOM     19  H1  LEU A  41     -26.015  34.106  26.230  1.00  0.00           H  
ATOM     20  H2  LEU A  41     -27.002  35.396  25.947  1.00  0.00           H  
ATOM     21  H3  LEU A  41     -27.462  33.885  25.470  1.00  0.00           H  
ATOM     22  N   CYS A  42     -26.528  36.295  22.500  1.00101.05           N  
ANISOU   22  N   CYS A  42    11653  14576  12165   1432    326   -522       N  
ATOM     23  CA  CYS A  42     -27.371  37.196  21.726  1.00 94.50           C  
ANISOU   23  CA  CYS A  42    10908  13511  11488   1196    198   -589       C  
ATOM     24  C   CYS A  42     -27.324  36.841  20.245  1.00 91.33           C  
ANISOU   24  C   CYS A  42    10675  12962  11065   1176    151   -603       C  
ATOM     25  O   CYS A  42     -26.661  35.888  19.822  1.00 93.92           O  
ANISOU   25  O   CYS A  42    11070  13348  11267   1346    222   -574       O  
ATOM     26  CB  CYS A  42     -26.948  38.650  21.960  1.00 95.90           C  
ANISOU   26  CB  CYS A  42    10955  13870  11610   1000    163   -659       C  
ATOM     27  SG  CYS A  42     -26.236  38.961  23.619  1.00110.08           S  
ANISOU   27  SG  CYS A  42    12508  16039  13278   1044    262   -663       S  
ATOM     28  H   CYS A  42     -25.530  36.425  22.417  1.00  0.00           H  
ATOM     29  HA  CYS A  42     -28.399  37.081  22.071  1.00  0.00           H  
ATOM     30  HB2 CYS A  42     -26.228  38.944  21.197  1.00  0.00           H  
ATOM     31  HB3 CYS A  42     -27.806  39.305  21.806  1.00  0.00           H  
ATOM     32  HG  CYS A  42     -25.900  40.250  23.726  1.00  0.00           H  
ATOM     33  N   MET A  43     -28.042  37.640  19.451  1.00 90.13           N  
ANISOU   33  N   MET A  43    10593  12626  11027    980     36   -645       N  
ATOM     34  CA  MET A  43     -28.210  37.404  18.026  1.00 86.22           C  
ANISOU   34  CA  MET A  43    10251  11981  10529    927    -28   -662       C  
ATOM     35  C   MET A  43     -28.309  38.730  17.282  1.00 95.49           C  
ANISOU   35  C   MET A  43    11420  13142  11720    714   -129   -699       C  
ATOM     36  O   MET A  43     -28.902  39.689  17.810  1.00 90.29           O  
ANISOU   36  O   MET A  43    10711  12423  11172    603   -173   -708       O  
ATOM     37  CB  MET A  43     -29.472  36.572  17.764  1.00 84.49           C  
ANISOU   37  CB  MET A  43    10175  11457  10469    932    -66   -645       C  
ATOM     38  CG  MET A  43     -29.716  36.261  16.309  1.00 81.37           C  
ANISOU   38  CG  MET A  43     9936  10921  10060    862   -130   -674       C  
ATOM     39  SD  MET A  43     -30.156  34.537  16.087  1.00103.05           S  
ANISOU   39  SD  MET A  43    12885  13449  12821    981    -63   -668       S  
ATOM     40  CE  MET A  43     -28.556  33.804  15.693  1.00 96.06           C  
ANISOU   40  CE  MET A  43    12053  12752  11695   1205     63   -675       C  
ATOM     41  H   MET A  43     -28.500  38.454  19.835  1.00  0.00           H  
ATOM     42  HA  MET A  43     -27.344  36.856  17.655  1.00  0.00           H  
ATOM     43  HB2 MET A  43     -29.414  35.641  18.328  1.00  0.00           H  
ATOM     44  HB3 MET A  43     -30.339  37.092  18.173  1.00  0.00           H  
ATOM     45  HG2 MET A  43     -30.521  36.892  15.933  1.00  0.00           H  
ATOM     46  HG3 MET A  43     -28.817  36.483  15.735  1.00  0.00           H  
ATOM     47  HE1 MET A  43     -28.677  32.733  15.530  1.00  0.00           H  
ATOM     48  HE2 MET A  43     -28.157  34.266  14.790  1.00  0.00           H  
ATOM     49  HE3 MET A  43     -27.866  33.969  16.521  1.00  0.00           H  
ATOM     50  N   PRO A  44     -27.748  38.821  16.055  1.00101.89           N  
ANISOU   50  N   PRO A  44    12294  14001  12418    662   -160   -715       N  
ATOM     51  CA  PRO A  44     -27.769  40.099  15.328  1.00 80.27           C  
ANISOU   51  CA  PRO A  44     9566  11254   9680    460   -246   -730       C  
ATOM     52  C   PRO A  44     -28.899  40.196  14.325  1.00 70.40           C  
ANISOU   52  C   PRO A  44     8438   9751   8558    376   -356   -716       C  
ATOM     53  O   PRO A  44     -28.984  39.380  13.405  1.00 90.25           O  
ANISOU   53  O   PRO A  44    11047  12209  11036    414   -374   -721       O  
ATOM     54  CB  PRO A  44     -26.410  40.112  14.627  1.00 68.15           C  
ANISOU   54  CB  PRO A  44     8000   9979   7914    454   -208   -744       C  
ATOM     55  CG  PRO A  44     -26.151  38.633  14.341  1.00 76.42           C  
ANISOU   55  CG  PRO A  44     9111  11036   8891    667   -145   -739       C  
ATOM     56  CD  PRO A  44     -26.936  37.808  15.349  1.00 85.26           C  
ANISOU   56  CD  PRO A  44    10250  11992  10152    801   -102   -717       C  
ATOM     57  HA  PRO A  44     -27.829  40.926  16.035  1.00  0.00           H  
ATOM     58  HB2 PRO A  44     -26.497  40.651  13.684  1.00  0.00           H  
ATOM     59  HB3 PRO A  44     -25.653  40.483  15.317  1.00  0.00           H  
ATOM     60  HG2 PRO A  44     -26.490  38.393  13.333  1.00  0.00           H  
ATOM     61  HG3 PRO A  44     -25.087  38.423  14.450  1.00  0.00           H  
ATOM     62  HD2 PRO A  44     -27.597  37.124  14.817  1.00  0.00           H  
ATOM     63  HD3 PRO A  44     -26.244  37.347  16.054  1.00  0.00           H  
ATOM     64  N   VAL A  45     -29.772  41.178  14.497  1.00 71.86           N  
ANISOU   64  N   VAL A  45     8624   9800   8880    271   -424   -699       N  
ATOM     65  CA  VAL A  45     -30.874  41.425  13.577  1.00 65.49           C  
ANISOU   65  CA  VAL A  45     7901   8807   8176    200   -532   -666       C  
ATOM     66  C   VAL A  45     -30.474  42.563  12.649  1.00 80.08           C  
ANISOU   66  C   VAL A  45     9791  10684   9951     63   -584   -647       C  
ATOM     67  O   VAL A  45     -29.804  43.517  13.078  1.00 84.92           O  
ANISOU   67  O   VAL A  45    10375  11379  10512    -14   -546   -658       O  
ATOM     68  CB  VAL A  45     -32.164  41.772  14.341  1.00 70.27           C  
ANISOU   68  CB  VAL A  45     8476   9261   8963    211   -569   -638       C  
ATOM     69  CG1 VAL A  45     -33.058  42.656  13.488  1.00 81.69           C  
ANISOU   69  CG1 VAL A  45     9974  10588  10477    130   -674   -587       C  
ATOM     70  CG2 VAL A  45     -32.893  40.508  14.732  1.00 77.56           C  
ANISOU   70  CG2 VAL A  45     9397  10113   9960    298   -555   -637       C  
ATOM     71  H   VAL A  45     -29.689  41.794  15.293  1.00  0.00           H  
ATOM     72  HA  VAL A  45     -31.046  40.528  12.982  1.00  0.00           H  
ATOM     73  HB  VAL A  45     -31.897  42.316  15.247  1.00  0.00           H  
ATOM     74 HG11 VAL A  45     -33.967  42.894  14.040  1.00  0.00           H  
ATOM     75 HG12 VAL A  45     -32.531  43.578  13.242  1.00  0.00           H  
ATOM     76 HG13 VAL A  45     -33.319  42.131  12.569  1.00  0.00           H  
ATOM     77 HG21 VAL A  45     -33.804  40.766  15.272  1.00  0.00           H  
ATOM     78 HG22 VAL A  45     -33.150  39.944  13.835  1.00  0.00           H  
ATOM     79 HG23 VAL A  45     -32.252  39.901  15.371  1.00  0.00           H  
ATOM     80  N   PHE A  46     -30.890  42.480  11.377  1.00 79.38           N  
ANISOU   80  N   PHE A  46     9778  10535   9848     15   -666   -618       N  
ATOM     81  CA  PHE A  46     -30.580  43.495  10.372  1.00 64.58           C  
ANISOU   81  CA  PHE A  46     7956   8683   7899   -111   -718   -578       C  
ATOM     82  C   PHE A  46     -31.876  44.101   9.866  1.00 68.75           C  
ANISOU   82  C   PHE A  46     8529   9044   8548   -137   -817   -503       C  
ATOM     83  O   PHE A  46     -32.742  43.378   9.371  1.00 76.02           O  
ANISOU   83  O   PHE A  46     9454   9917   9512   -104   -877   -492       O  
ATOM     84  CB  PHE A  46     -29.788  42.891   9.220  1.00 63.22           C  
ANISOU   84  CB  PHE A  46     7814   8649   7559   -130   -724   -598       C  
ATOM     85  CG  PHE A  46     -28.603  42.084   9.670  1.00 68.28           C  
ANISOU   85  CG  PHE A  46     8401   9479   8064    -44   -621   -660       C  
ATOM     86  CD1 PHE A  46     -27.373  42.689   9.873  1.00 65.92           C  
ANISOU   86  CD1 PHE A  46     8040   9391   7617   -108   -563   -670       C  
ATOM     87  CD2 PHE A  46     -28.721  40.713   9.895  1.00 79.33           C  
ANISOU   87  CD2 PHE A  46     9816  10858   9469    103   -576   -701       C  
ATOM     88  CE1 PHE A  46     -26.274  41.943  10.295  1.00 75.05           C  
ANISOU   88  CE1 PHE A  46     9116  10779   8620      0   -466   -712       C  
ATOM     89  CE2 PHE A  46     -27.626  39.956  10.315  1.00 77.90           C  
ANISOU   89  CE2 PHE A  46     9591  10857   9149    232   -469   -738       C  
ATOM     90  CZ  PHE A  46     -26.402  40.577  10.516  1.00 77.37           C  
ANISOU   90  CZ  PHE A  46     9429  11045   8924    194   -417   -739       C  
ATOM     91  H   PHE A  46     -31.443  41.690  11.077  1.00  0.00           H  
ATOM     92  HA  PHE A  46     -29.983  44.279  10.837  1.00  0.00           H  
ATOM     93  HB2 PHE A  46     -30.446  42.264   8.618  1.00  0.00           H  
ATOM     94  HB3 PHE A  46     -29.452  43.687   8.555  1.00  0.00           H  
ATOM     95  HD1 PHE A  46     -27.258  43.750   9.704  1.00  0.00           H  
ATOM     96  HD2 PHE A  46     -29.670  40.221   9.745  1.00  0.00           H  
ATOM     97  HE1 PHE A  46     -25.321  42.426  10.451  1.00  0.00           H  
ATOM     98  HE2 PHE A  46     -27.735  38.894  10.481  1.00  0.00           H  
ATOM     99  HZ  PHE A  46     -25.549  40.001  10.844  1.00  0.00           H  
ATOM    100  N   HIS A  47     -32.013  45.416  10.002  1.00 77.82           N  
ANISOU  100  N   HIS A  47     9717  10114   9736   -195   -826   -452       N  
ATOM    101  CA  HIS A  47     -33.225  46.129   9.627  1.00 87.06           C  
ANISOU  101  CA  HIS A  47    10929  11139  11011   -173   -905   -359       C  
ATOM    102  C   HIS A  47     -32.921  47.084   8.482  1.00 92.54           C  
ANISOU  102  C   HIS A  47    11721  11823  11616   -272   -946   -279       C  
ATOM    103  O   HIS A  47     -31.966  47.874   8.570  1.00 92.14           O  
ANISOU  103  O   HIS A  47    11733  11789  11488   -376   -890   -287       O  
ATOM    104  CB  HIS A  47     -33.807  46.912  10.829  1.00 93.86           C  
ANISOU  104  CB  HIS A  47    11788  11871  12005   -111   -866   -352       C  
ATOM    105  CG  HIS A  47     -34.375  48.247  10.463  1.00103.70           C  
ANISOU  105  CG  HIS A  47    13139  12971  13293   -109   -896   -253       C  
ATOM    106  CD2 HIS A  47     -35.592  48.606   9.987  1.00101.95           C  
ANISOU  106  CD2 HIS A  47    12926  12669  13139    -14   -970   -146       C  
ATOM    107  ND1 HIS A  47     -33.653  49.422  10.578  1.00110.56           N  
ANISOU  107  ND1 HIS A  47    14131  13762  14116   -206   -837   -249       N  
ATOM    108  CE1 HIS A  47     -34.399  50.437  10.190  1.00106.82           C  
ANISOU  108  CE1 HIS A  47    13768  13127  13693   -155   -865   -141       C  
ATOM    109  NE2 HIS A  47     -35.583  49.969   9.823  1.00108.67           N  
ANISOU  109  NE2 HIS A  47    13922  13375  13994    -20   -948    -69       N  
ATOM    110  H   HIS A  47     -31.255  45.966  10.380  1.00  0.00           H  
ATOM    111  HA  HIS A  47     -33.966  45.404   9.290  1.00  0.00           H  
ATOM    112  HB2 HIS A  47     -34.578  46.312  11.313  1.00  0.00           H  
ATOM    113  HB3 HIS A  47     -33.032  47.044  11.584  1.00  0.00           H  
ATOM    114  HD1 HIS A  47     -32.703  49.399  10.919  1.00  0.00           H  
ATOM    115  HD2 HIS A  47     -36.347  47.854   9.811  1.00  0.00           H  
ATOM    116  HE1 HIS A  47     -34.000  51.440  10.213  1.00  0.00           H  
ATOM    117  N   PRO A  48     -33.698  47.054   7.400  1.00 98.71           N  
ANISOU  117  N   PRO A  48    12517  12598  12392   -258  -1039   -195       N  
ATOM    118  CA  PRO A  48     -33.339  47.829   6.207  1.00 96.34           C  
ANISOU  118  CA  PRO A  48    12303  12318  11984   -349  -1078   -106       C  
ATOM    119  C   PRO A  48     -33.567  49.315   6.428  1.00104.16           C  
ANISOU  119  C   PRO A  48    13413  13136  13028   -350  -1055     -9       C  
ATOM    120  O   PRO A  48     -34.628  49.734   6.907  1.00101.12           O  
ANISOU  120  O   PRO A  48    13032  12621  12766   -226  -1069     48       O  
ATOM    121  CB  PRO A  48     -34.270  47.268   5.129  1.00 94.80           C  
ANISOU  121  CB  PRO A  48    12063  12188  11768   -314  -1184    -47       C  
ATOM    122  CG  PRO A  48     -35.454  46.774   5.897  1.00 97.29           C  
ANISOU  122  CG  PRO A  48    12294  12451  12221   -200  -1205    -59       C  
ATOM    123  CD  PRO A  48     -34.905  46.231   7.183  1.00 98.30           C  
ANISOU  123  CD  PRO A  48    12389  12557  12405   -179  -1113   -179       C  
ATOM    124  HA  PRO A  48     -32.299  47.644   5.938  1.00  0.00           H  
ATOM    125  HB2 PRO A  48     -34.582  48.075   4.466  1.00  0.00           H  
ATOM    126  HB3 PRO A  48     -33.784  46.427   4.635  1.00  0.00           H  
ATOM    127  HG2 PRO A  48     -36.120  47.610   6.112  1.00  0.00           H  
ATOM    128  HG3 PRO A  48     -35.936  45.970   5.341  1.00  0.00           H  
ATOM    129  HD2 PRO A  48     -35.618  46.419   7.986  1.00  0.00           H  
ATOM    130  HD3 PRO A  48     -34.610  45.192   7.038  1.00  0.00           H  
ATOM    131  N   ARG A  49     -32.556  50.106   6.070  1.00105.73           N  
ANISOU  131  N   ARG A  49    13717  13335  13119   -492  -1012     11       N  
ATOM    132  CA  ARG A  49     -32.598  51.552   6.221  1.00107.05           C  
ANISOU  132  CA  ARG A  49    14056  13304  13314   -530   -968     96       C  
ATOM    133  C   ARG A  49     -33.267  52.247   5.044  1.00122.70           C  
ANISOU  133  C   ARG A  49    16133  15212  15274   -487  -1038    273       C  
ATOM    134  O   ARG A  49     -33.210  53.479   4.952  1.00130.20           O  
ANISOU  134  O   ARG A  49    17270  15979  16222   -522   -994    368       O  
ATOM    135  CB  ARG A  49     -31.183  52.103   6.405  1.00104.38           C  
ANISOU  135  CB  ARG A  49    13799  13009  12852   -747   -881     35       C  
ATOM    136  CG  ARG A  49     -31.079  53.203   7.450  1.00104.90           C  
ANISOU  136  CG  ARG A  49    14010  12867  12980   -801   -782      7       C  
ATOM    137  CD  ARG A  49     -29.745  53.927   7.355  1.00100.97           C  
ANISOU  137  CD  ARG A  49    13620  12420  12324  -1073   -705    -26       C  
ATOM    138  NE  ARG A  49     -29.220  54.289   8.669  1.00109.97           N  
ANISOU  138  NE  ARG A  49    14781  13530  13471  -1175   -599   -157       N  
ATOM    139  CZ  ARG A  49     -27.942  54.584   8.900  1.00113.88           C  
ANISOU  139  CZ  ARG A  49    15285  14180  13805  -1431   -525   -239       C  
ATOM    140  NH1 ARG A  49     -27.064  54.553   7.900  1.00 98.92           N  
ANISOU  140  NH1 ARG A  49    13376  12475  11732  -1599   -544   -196       N  
ATOM    141  NH2 ARG A  49     -27.535  54.907  10.128  1.00 99.84           N1+
ANISOU  141  NH2 ARG A  49    13512  12400  12022  -1530   -430   -364       N1+
ATOM    142  H   ARG A  49     -31.717  49.706   5.676  1.00  0.00           H  
ATOM    143  HA  ARG A  49     -33.170  51.782   7.120  1.00  0.00           H  
ATOM    144  HB2 ARG A  49     -30.509  51.288   6.670  1.00  0.00           H  
ATOM    145  HB3 ARG A  49     -30.813  52.476   5.450  1.00  0.00           H  
ATOM    146  HG2 ARG A  49     -31.890  53.917   7.307  1.00  0.00           H  
ATOM    147  HG3 ARG A  49     -31.187  52.770   8.445  1.00  0.00           H  
ATOM    148  HD2 ARG A  49     -29.024  53.293   6.839  1.00  0.00           H  
ATOM    149  HD3 ARG A  49     -29.863  54.827   6.751  1.00  0.00           H  
ATOM    150  HE  ARG A  49     -29.888  54.308   9.427  1.00  0.00           H  
ATOM    151 HH11 ARG A  49     -27.368  54.306   6.969  1.00  0.00           H  
ATOM    152 HH12 ARG A  49     -26.094  54.776   8.072  1.00  0.00           H  
ATOM    153 HH21 ARG A  49     -28.197  54.929  10.890  1.00  0.00           H  
ATOM    154 HH22 ARG A  49     -26.564  55.130  10.296  1.00  0.00           H  
ATOM    155  N   PHE A  50     -33.893  51.494   4.143  1.00125.11           N  
ANISOU  155  N   PHE A  50    16327  15657  15550   -416  -1138    323       N  
ATOM    156  CA  PHE A  50     -34.501  52.044   2.936  1.00129.62           C  
ANISOU  156  CA  PHE A  50    16952  16231  16069   -372  -1213    499       C  
ATOM    157  C   PHE A  50     -36.015  51.900   3.029  1.00130.26           C  
ANISOU  157  C   PHE A  50    16942  16298  16251   -162  -1280    579       C  
ATOM    158  O   PHE A  50     -36.534  50.787   3.191  1.00116.69           O  
ANISOU  158  O   PHE A  50    15059  14717  14562   -123  -1330    497       O  
ATOM    159  CB  PHE A  50     -33.968  51.353   1.678  1.00122.59           C  
ANISOU  159  CB  PHE A  50    15989  15572  15016   -484  -1279    496       C  
ATOM    160  CG  PHE A  50     -33.361  49.998   1.939  1.00120.93           C  
ANISOU  160  CG  PHE A  50    15649  15531  14767   -541  -1271    313       C  
ATOM    161  CD1 PHE A  50     -32.050  49.884   2.391  1.00115.09           C  
ANISOU  161  CD1 PHE A  50    14926  14846  13958   -663  -1188    202       C  
ATOM    162  CD2 PHE A  50     -34.097  48.837   1.723  1.00115.47           C  
ANISOU  162  CD2 PHE A  50    14827  14955  14093   -471  -1338    257       C  
ATOM    163  CE1 PHE A  50     -31.493  48.639   2.633  1.00107.94           C  
ANISOU  163  CE1 PHE A  50    13912  14095  13005   -666  -1168     53       C  
ATOM    164  CE2 PHE A  50     -33.543  47.588   1.956  1.00 99.21           C  
ANISOU  164  CE2 PHE A  50    12693  13006  11995   -504  -1313     96       C  
ATOM    165  CZ  PHE A  50     -32.241  47.487   2.415  1.00 99.40           C  
ANISOU  165  CZ  PHE A  50    12739  13073  11955   -577  -1225      2       C  
ATOM    166  H   PHE A  50     -33.963  50.496   4.280  1.00  0.00           H  
ATOM    167  HA  PHE A  50     -34.257  53.105   2.878  1.00  0.00           H  
ATOM    168  HB2 PHE A  50     -34.774  51.254   0.951  1.00  0.00           H  
ATOM    169  HB3 PHE A  50     -33.228  51.994   1.199  1.00  0.00           H  
ATOM    170  HD1 PHE A  50     -31.457  50.771   2.556  1.00  0.00           H  
ATOM    171  HD2 PHE A  50     -35.115  48.901   1.369  1.00  0.00           H  
ATOM    172  HE1 PHE A  50     -30.477  48.562   2.991  1.00  0.00           H  
ATOM    173  HE2 PHE A  50     -34.127  46.697   1.779  1.00  0.00           H  
ATOM    174  HZ  PHE A  50     -31.806  46.517   2.604  1.00  0.00           H  
ATOM    175  N   LYS A  51     -36.713  53.028   2.935  1.00137.86           N  
ANISOU  175  N   LYS A  51    18022  17104  17255    -29  -1272    743       N  
ATOM    176  CA  LYS A  51     -38.165  53.057   2.976  1.00133.64           C  
ANISOU  176  CA  LYS A  51    17393  16597  16788    197  -1331    850       C  
ATOM    177  C   LYS A  51     -38.697  53.818   1.759  1.00126.69           C  
ANISOU  177  C   LYS A  51    16570  15752  15815    291  -1388   1079       C  
ATOM    178  O   LYS A  51     -38.321  54.970   1.526  1.00119.96           O  
ANISOU  178  O   LYS A  51    15936  14704  14939    295  -1326   1196       O  
ATOM    179  CB  LYS A  51     -38.668  53.717   4.270  1.00119.34           C  
ANISOU  179  CB  LYS A  51    15654  14567  15122    356  -1248    840       C  
ATOM    180  CG  LYS A  51     -38.178  53.026   5.550  1.00121.86           C  
ANISOU  180  CG  LYS A  51    15907  14867  15527    277  -1187    629       C  
ATOM    181  CD  LYS A  51     -37.347  53.964   6.415  1.00122.24           C  
ANISOU  181  CD  LYS A  51    16158  14672  15614    206  -1060    566       C  
ATOM    182  CE  LYS A  51     -37.235  53.428   7.841  1.00112.61           C  
ANISOU  182  CE  LYS A  51    14849  13447  14492    207  -1001    392       C  
ATOM    183  NZ  LYS A  51     -36.479  54.361   8.710  1.00 98.14           N1+
ANISOU  183  NZ  LYS A  51    13205  11405  12678    120   -876    317       N1+
ATOM    184  H   LYS A  51     -36.234  53.911   2.830  1.00  0.00           H  
ATOM    185  HA  LYS A  51     -38.537  52.033   2.938  1.00  0.00           H  
ATOM    186  HB2 LYS A  51     -38.363  54.763   4.284  1.00  0.00           H  
ATOM    187  HB3 LYS A  51     -39.758  53.738   4.265  1.00  0.00           H  
ATOM    188  HG2 LYS A  51     -39.036  52.670   6.121  1.00  0.00           H  
ATOM    189  HG3 LYS A  51     -37.581  52.153   5.285  1.00  0.00           H  
ATOM    190  HD2 LYS A  51     -36.350  54.066   5.986  1.00  0.00           H  
ATOM    191  HD3 LYS A  51     -37.813  54.949   6.433  1.00  0.00           H  
ATOM    192  HE2 LYS A  51     -38.233  53.278   8.252  1.00  0.00           H  
ATOM    193  HE3 LYS A  51     -36.735  52.460   7.826  1.00  0.00           H  
ATOM    194  HZ1 LYS A  51     -36.422  53.980   9.644  1.00  0.00           H  
ATOM    195  HZ2 LYS A  51     -35.547  54.486   8.340  1.00  0.00           H  
ATOM    196  HZ3 LYS A  51     -36.952  55.253   8.739  1.00  0.00           H  
ATOM    197  HXT LYS A  51     -39.407  53.338   1.102  1.00  0.00           H  
ATOM    198  N   ASP A  77     -27.360  50.452   2.447  1.00 87.64           N  
ANISOU  198  N   ASP A  77    11470  11861   9968  -1218   -957     15       N  
ATOM    199  CA  ASP A  77     -27.589  51.047   3.759  1.00 89.85           C  
ANISOU  199  CA  ASP A  77    11807  11947  10384  -1215   -889    -21       C  
ATOM    200  C   ASP A  77     -28.442  50.119   4.628  1.00 95.44           C  
ANISOU  200  C   ASP A  77    12418  12586  11260  -1003   -901    -99       C  
ATOM    201  O   ASP A  77     -29.663  50.039   4.468  1.00 91.59           O  
ANISOU  201  O   ASP A  77    11947  11945  10908   -865   -966    -38       O  
ATOM    202  CB  ASP A  77     -28.266  52.408   3.612  1.00 94.88           C  
ANISOU  202  CB  ASP A  77    12644  12297  11110  -1254   -893    113       C  
ATOM    203  CG  ASP A  77     -27.561  53.502   4.409  1.00112.19           C  
ANISOU  203  CG  ASP A  77    14971  14385  13273  -1450   -786     83       C  
ATOM    204  OD1 ASP A  77     -26.445  53.265   4.934  1.00115.67           O  
ANISOU  204  OD1 ASP A  77    15321  15039  13588  -1594   -720    -31       O  
ATOM    205  OD2 ASP A  77     -28.126  54.611   4.513  1.00106.59           O1-
ANISOU  205  OD2 ASP A  77    14463  13387  12651  -1460   -762    174       O1-
ATOM    206  HA  ASP A  77     -26.625  51.190   4.248  1.00  0.00           H  
ATOM    207  HB2 ASP A  77     -28.293  52.687   2.559  1.00  0.00           H  
ATOM    208  HB3 ASP A  77     -29.303  52.334   3.938  1.00  0.00           H  
ATOM    209  H1  ASP A  77     -26.797  51.076   1.887  1.00  0.00           H  
ATOM    210  H2  ASP A  77     -26.878  49.571   2.556  1.00  0.00           H  
ATOM    211  N   TRP A  78     -27.791  49.408   5.541  1.00 97.94           N  
ANISOU  211  N   TRP A  78    12621  13043  11548   -980   -835   -225       N  
ATOM    212  CA  TRP A  78     -28.449  48.520   6.487  1.00 87.96           C  
ANISOU  212  CA  TRP A  78    11270  11724  10425   -801   -827   -297       C  
ATOM    213  C   TRP A  78     -28.286  49.071   7.900  1.00 89.30           C  
ANISOU  213  C   TRP A  78    11442  11822  10665   -828   -743   -356       C  
ATOM    214  O   TRP A  78     -27.572  50.052   8.141  1.00 94.53           O  
ANISOU  214  O   TRP A  78    12174  12495  11249  -1003   -684   -361       O  
ATOM    215  CB  TRP A  78     -27.866  47.104   6.404  1.00 85.14           C  
ANISOU  215  CB  TRP A  78    10789  11589   9971   -713   -810   -386       C  
ATOM    216  CG  TRP A  78     -28.535  46.181   5.411  1.00 79.16           C  
ANISOU  216  CG  TRP A  78    10029  10827   9222   -618   -890   -372       C  
ATOM    217  CD1 TRP A  78     -27.998  45.697   4.249  1.00 77.57           C  
ANISOU  217  CD1 TRP A  78     9821  10792   8859   -647   -917   -377       C  
ATOM    218  CD2 TRP A  78     -29.847  45.616   5.504  1.00 77.93           C  
ANISOU  218  CD2 TRP A  78     9871  10516   9222   -500   -948   -364       C  
ATOM    219  CE2 TRP A  78     -30.041  44.814   4.363  1.00 76.41           C  
ANISOU  219  CE2 TRP A  78     9682  10399   8950   -488  -1007   -372       C  
ATOM    220  CE3 TRP A  78     -30.877  45.715   6.433  1.00 91.59           C  
ANISOU  220  CE3 TRP A  78    11590  12075  11135   -417   -953   -354       C  
ATOM    221  NE1 TRP A  78     -28.901  44.884   3.612  1.00 79.25           N  
ANISOU  221  NE1 TRP A  78    10044  10946   9120   -566   -986   -382       N  
ATOM    222  CZ2 TRP A  78     -31.218  44.119   4.132  1.00 81.66           C  
ANISOU  222  CZ2 TRP A  78    10342  10978   9706   -424  -1072   -374       C  
ATOM    223  CZ3 TRP A  78     -32.046  45.010   6.201  1.00 84.57           C  
ANISOU  223  CZ3 TRP A  78    10680  11118  10335   -339  -1019   -344       C  
ATOM    224  CH2 TRP A  78     -32.207  44.234   5.066  1.00 84.08           C  
ANISOU  224  CH2 TRP A  78    10624  11137  10186   -358  -1078   -356       C  
ATOM    225  H   TRP A  78     -26.785  49.468   5.604  1.00  0.00           H  
ATOM    226  HA  TRP A  78     -29.511  48.477   6.247  1.00  0.00           H  
ATOM    227  HB2 TRP A  78     -26.802  47.166   6.178  1.00  0.00           H  
ATOM    228  HB3 TRP A  78     -27.889  46.647   7.393  1.00  0.00           H  
ATOM    229  HD1 TRP A  78     -26.995  45.975   3.961  1.00  0.00           H  
ATOM    230  HE1 TRP A  78     -28.660  44.454   2.730  1.00  0.00           H  
ATOM    231  HE3 TRP A  78     -30.755  46.331   7.311  1.00  0.00           H  
ATOM    232  HZ2 TRP A  78     -31.324  43.517   3.241  1.00  0.00           H  
ATOM    233  HZ3 TRP A  78     -32.856  45.059   6.913  1.00  0.00           H  
ATOM    234  HH2 TRP A  78     -33.143  43.712   4.929  1.00  0.00           H  
ATOM    235  N   ASN A  79     -28.965  48.426   8.843  1.00 90.69           N  
ANISOU  235  N   ASN A  79    11547  11933  10979   -673   -733   -406       N  
ATOM    236  CA  ASN A  79     -28.841  48.754  10.257  1.00 88.80           C  
ANISOU  236  CA  ASN A  79    11280  11662  10799   -674   -652   -476       C  
ATOM    237  C   ASN A  79     -28.836  47.455  11.053  1.00 85.35           C  
ANISOU  237  C   ASN A  79    10696  11344  10390   -522   -622   -549       C  
ATOM    238  O   ASN A  79     -29.521  46.488  10.697  1.00 93.24           O  
ANISOU  238  O   ASN A  79    11664  12310  11453   -390   -674   -533       O  
ATOM    239  CB  ASN A  79     -29.979  49.660  10.728  1.00 89.76           C  
ANISOU  239  CB  ASN A  79    11506  11503  11095   -623   -664   -429       C  
ATOM    240  CG  ASN A  79     -29.539  51.098  10.911  1.00 93.48           C  
ANISOU  240  CG  ASN A  79    12134  11858  11526   -798   -604   -423       C  
ATOM    241  ND2 ASN A  79     -28.380  51.376  11.244  1.00100.05           N  
ANISOU  241  ND2 ASN A  79    13123  12425  12467   -750   -627   -334       N  
ATOM    242  OD1 ASN A  79     -30.464  52.027  10.690  1.00 93.60           O  
ANISOU  242  OD1 ASN A  79    12137  12027  11400   -977   -532   -494       O  
ATOM    243  H   ASN A  79     -29.595  47.678   8.590  1.00  0.00           H  
ATOM    244  HA  ASN A  79     -27.893  49.268  10.417  1.00  0.00           H  
ATOM    245  HB2 ASN A  79     -30.796  49.620  10.007  1.00  0.00           H  
ATOM    246  HB3 ASN A  79     -30.378  49.281  11.669  1.00  0.00           H  
ATOM    247 HD21 ASN A  79     -27.708  50.638  11.399  1.00  0.00           H  
ATOM    248 HD22 ASN A  79     -28.106  52.341  11.361  1.00  0.00           H  
ATOM    249  N   THR A  80     -28.062  47.443  12.135  1.00 74.70           N  
ANISOU  249  N   THR A  80     9263  10140   8979   -551   -533   -626       N  
ATOM    250  CA  THR A  80     -27.866  46.250  12.945  1.00 83.76           C  
ANISOU  250  CA  THR A  80    10275  11431  10121   -399   -485   -680       C  
ATOM    251  C   THR A  80     -28.211  46.527  14.400  1.00 86.61           C  
ANISOU  251  C   THR A  80    10584  11741  10581   -363   -429   -726       C  
ATOM    252  O   THR A  80     -27.827  47.566  14.955  1.00 86.55           O  
ANISOU  252  O   THR A  80    10604  11742  10538   -506   -381   -764       O  
ATOM    253  CB  THR A  80     -26.412  45.763  12.867  1.00 89.63           C  
ANISOU  253  CB  THR A  80    10914  12506  10635   -429   -418   -720       C  
ATOM    254  CG2 THR A  80     -26.314  44.275  13.174  1.00 92.06           C  
ANISOU  254  CG2 THR A  80    11132  12921  10926   -211   -383   -737       C  
ATOM    255  OG1 THR A  80     -25.906  46.019  11.551  1.00 91.82           O  
ANISOU  255  OG1 THR A  80    11249  12853  10785   -537   -460   -684       O  
ATOM    256  H   THR A  80     -27.583  48.284  12.423  1.00  0.00           H  
ATOM    257  HA  THR A  80     -28.521  45.462  12.573  1.00  0.00           H  
ATOM    258  HB  THR A  80     -25.813  46.315  13.591  1.00  0.00           H  
ATOM    259  HG1 THR A  80     -26.440  45.550  10.906  1.00  0.00           H  
ATOM    260 HG21 THR A  80     -25.273  43.958  13.111  1.00  0.00           H  
ATOM    261 HG22 THR A  80     -26.691  44.085  14.179  1.00  0.00           H  
ATOM    262 HG23 THR A  80     -26.908  43.715  12.452  1.00  0.00           H  
ATOM    263  N   LEU A  81     -28.944  45.599  15.010  1.00 83.03           N  
ANISOU  263  N   LEU A  81    10069  11234  10245   -189   -430   -726       N  
ATOM    264  CA  LEU A  81     -29.287  45.676  16.422  1.00 84.56           C  
ANISOU  264  CA  LEU A  81    10188  11414  10525   -130   -376   -765       C  
ATOM    265  C   LEU A  81     -29.206  44.271  17.016  1.00 86.03           C  
ANISOU  265  C   LEU A  81    10264  11721  10705     42   -333   -769       C  
ATOM    266  O   LEU A  81     -28.998  43.278  16.304  1.00 83.64           O  
ANISOU  266  O   LEU A  81     9973  11461  10347    120   -345   -746       O  
ATOM    267  CB  LEU A  81     -30.669  46.298  16.647  1.00 83.08           C  
ANISOU  267  CB  LEU A  81    10072  10964  10532    -94   -427   -734       C  
ATOM    268  CG  LEU A  81     -31.929  45.599  16.164  1.00 89.87           C  
ANISOU  268  CG  LEU A  81    10943  11677  11527     28   -509   -669       C  
ATOM    269  CD1 LEU A  81     -32.250  44.306  16.873  1.00 93.10           C  
ANISOU  269  CD1 LEU A  81    11251  12141  11982    161   -483   -677       C  
ATOM    270  CD2 LEU A  81     -33.119  46.592  16.325  1.00 89.20           C  
ANISOU  270  CD2 LEU A  81    10920  11387  11584     53   -551   -628       C  
ATOM    271  H   LEU A  81     -29.285  44.803  14.491  1.00  0.00           H  
ATOM    272  HA  LEU A  81     -28.546  46.301  16.920  1.00  0.00           H  
ATOM    273  HB2 LEU A  81     -30.781  46.534  17.705  1.00  0.00           H  
ATOM    274  HB3 LEU A  81     -30.663  47.318  16.263  1.00  0.00           H  
ATOM    275  HG  LEU A  81     -31.810  45.382  15.102  1.00  0.00           H  
ATOM    276 HD11 LEU A  81     -33.165  43.882  16.460  1.00  0.00           H  
ATOM    277 HD12 LEU A  81     -31.429  43.602  16.735  1.00  0.00           H  
ATOM    278 HD13 LEU A  81     -32.388  44.499  17.937  1.00  0.00           H  
ATOM    279 HD21 LEU A  81     -34.039  46.116  15.985  1.00  0.00           H  
ATOM    280 HD22 LEU A  81     -33.221  46.871  17.374  1.00  0.00           H  
ATOM    281 HD23 LEU A  81     -32.931  47.485  15.729  1.00  0.00           H  
ATOM    282  N   ILE A  82     -29.408  44.179  18.331  1.00100.92           N  
ANISOU  282  N   ILE A  82    12057  13646  12643    108   -277   -797       N  
ATOM    283  CA  ILE A  82     -29.231  42.935  19.070  1.00 91.13           C  
ANISOU  283  CA  ILE A  82    10714  12530  11379    273   -215   -787       C  
ATOM    284  C   ILE A  82     -30.556  42.515  19.684  1.00 85.07           C  
ANISOU  284  C   ILE A  82     9942  11579  10800    372   -241   -757       C  
ATOM    285  O   ILE A  82     -31.354  43.359  20.123  1.00 79.50           O  
ANISOU  285  O   ILE A  82     9244  10751  10211    330   -269   -768       O  
ATOM    286  CB  ILE A  82     -28.172  43.081  20.176  1.00 90.07           C  
ANISOU  286  CB  ILE A  82    10436  12688  11100    268   -114   -833       C  
ATOM    287  CG1 ILE A  82     -26.906  43.674  19.592  1.00 88.66           C  
ANISOU  287  CG1 ILE A  82    10243  12727  10717    122    -93   -866       C  
ATOM    288  CG2 ILE A  82     -27.893  41.705  20.822  1.00 97.21           C  
ANISOU  288  CG2 ILE A  82    11245  13736  11954    479    -41   -793       C  
ATOM    289  CD1 ILE A  82     -26.205  42.491  19.185  1.00 90.52           C  
ANISOU  289  CD1 ILE A  82    10434  13135  10824    275    -57   -827       C  
ATOM    290  H   ILE A  82     -29.696  44.993  18.856  1.00  0.00           H  
ATOM    291  HA  ILE A  82     -28.906  42.160  18.376  1.00  0.00           H  
ATOM    292  HB  ILE A  82     -28.555  43.756  20.941  1.00  0.00           H  
ATOM    293 HG12 ILE A  82     -27.160  44.260  18.709  1.00  0.00           H  
ATOM    294 HG13 ILE A  82     -26.344  44.168  20.385  1.00  0.00           H  
ATOM    295 HG21 ILE A  82     -27.142  41.816  21.604  1.00  0.00           H  
ATOM    296 HG22 ILE A  82     -28.813  41.313  21.255  1.00  0.00           H  
ATOM    297 HG23 ILE A  82     -27.527  41.014  20.063  1.00  0.00           H  
ATOM    298 HD11 ILE A  82     -25.252  42.769  18.736  1.00  0.00           H  
ATOM    299 HD12 ILE A  82     -26.026  41.857  20.054  1.00  0.00           H  
ATOM    300 HD13 ILE A  82     -26.804  41.946  18.456  1.00  0.00           H  
ATOM    301  N   VAL A  83     -30.786  41.202  19.708  1.00 70.78           N  
ANISOU  301  N   VAL A  83     8132   9752   9009    505   -222   -717       N  
ATOM    302  CA  VAL A  83     -31.937  40.601  20.360  1.00 72.54           C  
ANISOU  302  CA  VAL A  83     8337   9845   9379    584   -232   -682       C  
ATOM    303  C   VAL A  83     -31.433  39.384  21.114  1.00 80.92           C  
ANISOU  303  C   VAL A  83     9348  11025  10375    734   -133   -654       C  
ATOM    304  O   VAL A  83     -30.569  38.650  20.617  1.00 81.39           O  
ANISOU  304  O   VAL A  83     9450  11166  10308    807    -86   -645       O  
ATOM    305  CB  VAL A  83     -33.037  40.207  19.354  1.00 67.72           C  
ANISOU  305  CB  VAL A  83     7833   9027   8871    551   -325   -647       C  
ATOM    306  CG1 VAL A  83     -33.506  41.429  18.589  1.00 77.48           C  
ANISOU  306  CG1 VAL A  83     9115  10171  10155    439   -417   -649       C  
ATOM    307  CG2 VAL A  83     -32.534  39.123  18.418  1.00 80.34           C  
ANISOU  307  CG2 VAL A  83     9531  10616  10377    585   -311   -641       C  
ATOM    308  H   VAL A  83     -30.142  40.568  19.257  1.00  0.00           H  
ATOM    309  HA  VAL A  83     -32.350  41.313  21.074  1.00  0.00           H  
ATOM    310  HB  VAL A  83     -33.884  39.809  19.913  1.00  0.00           H  
ATOM    311 HG11 VAL A  83     -34.283  41.139  17.881  1.00  0.00           H  
ATOM    312 HG12 VAL A  83     -33.907  42.164  19.287  1.00  0.00           H  
ATOM    313 HG13 VAL A  83     -32.666  41.864  18.048  1.00  0.00           H  
ATOM    314 HG21 VAL A  83     -33.322  38.856  17.714  1.00  0.00           H  
ATOM    315 HG22 VAL A  83     -31.666  39.490  17.869  1.00  0.00           H  
ATOM    316 HG23 VAL A  83     -32.252  38.244  18.998  1.00  0.00           H  
ATOM    317  N   GLY A  84     -31.962  39.169  22.315  1.00 78.41           N  
ANISOU  317  N   GLY A  84     8941  10720  10131    799    -94   -633       N  
ATOM    318  CA  GLY A  84     -31.570  38.006  23.084  1.00 71.93           C  
ANISOU  318  CA  GLY A  84     8082   9995   9251    958      7   -582       C  
ATOM    319  C   GLY A  84     -32.223  36.744  22.555  1.00 71.93           C  
ANISOU  319  C   GLY A  84     8227   9791   9313   1008      3   -530       C  
ATOM    320  O   GLY A  84     -33.310  36.767  21.967  1.00 74.44           O  
ANISOU  320  O   GLY A  84     8618   9916   9749    905    -84   -531       O  
ATOM    321  H   GLY A  84     -32.638  39.817  22.692  1.00  0.00           H  
ATOM    322  HA2 GLY A  84     -30.486  37.896  23.048  1.00  0.00           H  
ATOM    323  HA3 GLY A  84     -31.851  38.150  24.127  1.00  0.00           H  
ATOM    324  N   LYS A  85     -31.547  35.622  22.776  1.00 70.27           N  
ANISOU  324  N   LYS A  85     8062   9632   9004   1168    107   -482       N  
ATOM    325  CA  LYS A  85     -32.017  34.330  22.298  1.00 79.47           C  
ANISOU  325  CA  LYS A  85     9413  10580  10202   1215    133   -442       C  
ATOM    326  C   LYS A  85     -32.036  33.360  23.468  1.00 82.21           C  
ANISOU  326  C   LYS A  85     9748  10943  10544   1373    248   -355       C  
ATOM    327  O   LYS A  85     -31.007  33.161  24.130  1.00 88.09           O  
ANISOU  327  O   LYS A  85    10411  11903  11158   1550    350   -315       O  
ATOM    328  CB  LYS A  85     -31.120  33.797  21.173  1.00 85.29           C  
ANISOU  328  CB  LYS A  85    10294  11307  10805   1283    165   -465       C  
ATOM    329  CG  LYS A  85     -31.658  32.556  20.474  1.00 95.43           C  
ANISOU  329  CG  LYS A  85    11819  12321  12118   1287    187   -457       C  
ATOM    330  CD  LYS A  85     -30.533  31.562  20.173  1.00104.50           C  
ANISOU  330  CD  LYS A  85    13104  13501  13101   1509    315   -436       C  
ATOM    331  CE  LYS A  85     -31.066  30.250  19.589  1.00118.90           C  
ANISOU  331  CE  LYS A  85    15215  15013  14947   1514    365   -439       C  
ATOM    332  NZ  LYS A  85     -32.338  29.772  20.236  1.00117.51           N1+
ANISOU  332  NZ  LYS A  85    15093  14633  14924   1396    358   -398       N1+
ATOM    333  H   LYS A  85     -30.678  35.649  23.290  1.00  0.00           H  
ATOM    334  HA  LYS A  85     -33.032  34.443  21.917  1.00  0.00           H  
ATOM    335  HB2 LYS A  85     -30.958  34.584  20.437  1.00  0.00           H  
ATOM    336  HB3 LYS A  85     -30.128  33.585  21.572  1.00  0.00           H  
ATOM    337  HG2 LYS A  85     -32.405  32.078  21.108  1.00  0.00           H  
ATOM    338  HG3 LYS A  85     -32.145  32.846  19.543  1.00  0.00           H  
ATOM    339  HD2 LYS A  85     -29.830  32.012  19.472  1.00  0.00           H  
ATOM    340  HD3 LYS A  85     -29.979  31.353  21.088  1.00  0.00           H  
ATOM    341  HE2 LYS A  85     -31.228  30.370  18.518  1.00  0.00           H  
ATOM    342  HE3 LYS A  85     -30.302  29.478  19.679  1.00  0.00           H  
ATOM    343  HZ1 LYS A  85     -32.276  29.899  21.236  1.00  0.00           H  
ATOM    344  HZ2 LYS A  85     -33.119  30.303  19.877  1.00  0.00           H  
ATOM    345  HZ3 LYS A  85     -32.474  28.793  20.029  1.00  0.00           H  
ATOM    346  N   LEU A  86     -33.201  32.757  23.720  1.00 76.35           N  
ANISOU  346  N   LEU A  86     9081  10000   9928   1306    235   -317       N  
ATOM    347  CA  LEU A  86     -33.306  31.764  24.782  1.00 83.55           C  
ANISOU  347  CA  LEU A  86    10014  10892  10839   1440    349   -218       C  
ATOM    348  C   LEU A  86     -32.423  30.559  24.474  1.00 87.37           C  
ANISOU  348  C   LEU A  86    10694  11308  11196   1639    479   -168       C  
ATOM    349  O   LEU A  86     -32.416  30.052  23.347  1.00102.05           O  
ANISOU  349  O   LEU A  86    12762  12977  13034   1600    470   -212       O  
ATOM    350  CB  LEU A  86     -34.753  31.321  24.943  1.00 88.19           C  
ANISOU  350  CB  LEU A  86    10665  11273  11571   1284    305   -191       C  
ATOM    351  CG  LEU A  86     -35.251  31.134  26.379  1.00 83.14           C  
ANISOU  351  CG  LEU A  86     9894  10714  10981   1330    358   -104       C  
ATOM    352  CD1 LEU A  86     -35.380  32.473  27.088  1.00 84.94           C  
ANISOU  352  CD1 LEU A  86     9857  11171  11246   1295    290   -146       C  
ATOM    353  CD2 LEU A  86     -36.584  30.403  26.364  1.00 79.00           C  
ANISOU  353  CD2 LEU A  86     9480   9976  10562   1166    335    -66       C  
ATOM    354  H   LEU A  86     -34.018  32.988  23.173  1.00  0.00           H  
ATOM    355  HA  LEU A  86     -32.971  32.214  25.717  1.00  0.00           H  
ATOM    356  HB2 LEU A  86     -35.404  32.026  24.426  1.00  0.00           H  
ATOM    357  HB3 LEU A  86     -34.910  30.398  24.385  1.00  0.00           H  
ATOM    358  HG  LEU A  86     -34.527  30.524  26.920  1.00  0.00           H  
ATOM    359 HD11 LEU A  86     -35.735  32.313  28.106  1.00  0.00           H  
ATOM    360 HD12 LEU A  86     -34.408  32.965  27.116  1.00  0.00           H  
ATOM    361 HD13 LEU A  86     -36.090  33.102  26.551  1.00  0.00           H  
ATOM    362 HD21 LEU A  86     -36.938  30.270  27.386  1.00  0.00           H  
ATOM    363 HD22 LEU A  86     -37.313  30.986  25.801  1.00  0.00           H  
ATOM    364 HD23 LEU A  86     -36.459  29.428  25.894  1.00  0.00           H  
ATOM    365  N   SER A  87     -31.666  30.109  25.473  1.00 87.47           N  
ANISOU  365  N   SER A  87    10639  11488  11108   1869    606    -75       N  
ATOM    366  CA  SER A  87     -30.842  28.926  25.289  1.00 90.19           C  
ANISOU  366  CA  SER A  87    11178  11769  11320   2116    751     -3       C  
ATOM    367  C   SER A  87     -31.703  27.790  24.738  1.00 87.04           C  
ANISOU  367  C   SER A  87    11099  10966  11005   2036    781      8       C  
ATOM    368  O   SER A  87     -32.875  27.662  25.114  1.00 89.46           O  
ANISOU  368  O   SER A  87    11422  11117  11450   1855    738     25       O  
ATOM    369  CB  SER A  87     -30.192  28.519  26.614  1.00 91.99           C  
ANISOU  369  CB  SER A  87    11284  12223  11445   2377    887    131       C  
ATOM    370  OG  SER A  87     -29.395  29.575  27.125  1.00 96.48           O  
ANISOU  370  OG  SER A  87    11552  13195  11913   2409    860    103       O  
ATOM    371  H   SER A  87     -31.664  30.590  26.361  1.00  0.00           H  
ATOM    372  HA  SER A  87     -30.057  29.153  24.568  1.00  0.00           H  
ATOM    373  HB2 SER A  87     -30.968  28.267  27.337  1.00  0.00           H  
ATOM    374  HB3 SER A  87     -29.570  27.638  26.458  1.00  0.00           H  
ATOM    375  HG  SER A  87     -29.880  30.039  27.812  1.00  0.00           H  
ATOM    376  N   PRO A  88     -31.168  26.950  23.853  1.00 89.34           N  
ANISOU  376  N   PRO A  88    11651  11090  11203   2154    860     -7       N  
ATOM    377  CA  PRO A  88     -32.044  25.981  23.174  1.00 92.99           C  
ANISOU  377  CA  PRO A  88    12440  11150  11740   2005    877    -37       C  
ATOM    378  C   PRO A  88     -32.517  24.862  24.075  1.00 89.89           C  
ANISOU  378  C   PRO A  88    12223  10549  11382   2074   1009     88       C  
ATOM    379  O   PRO A  88     -33.661  24.411  23.933  1.00 92.04           O  
ANISOU  379  O   PRO A  88    12649  10557  11763   1825    979     69       O  
ATOM    380  CB  PRO A  88     -31.158  25.452  22.043  1.00 92.88           C  
ANISOU  380  CB  PRO A  88    12652  11049  11587   2154    944    -96       C  
ATOM    381  CG  PRO A  88     -29.773  25.500  22.642  1.00 95.97           C  
ANISOU  381  CG  PRO A  88    12901  11753  11809   2513   1055     -6       C  
ATOM    382  CD  PRO A  88     -29.747  26.752  23.513  1.00 91.06           C  
ANISOU  382  CD  PRO A  88    11887  11487  11225   2440    956      8       C  
ATOM    383  HA  PRO A  88     -32.905  26.499  22.752  1.00  0.00           H  
ATOM    384  HB2 PRO A  88     -31.423  24.416  21.833  1.00  0.00           H  
ATOM    385  HB3 PRO A  88     -31.208  26.137  21.197  1.00  0.00           H  
ATOM    386  HG2 PRO A  88     -29.619  24.621  23.268  1.00  0.00           H  
ATOM    387  HG3 PRO A  88     -29.037  25.599  21.844  1.00  0.00           H  
ATOM    388  HD2 PRO A  88     -29.185  26.545  24.424  1.00  0.00           H  
ATOM    389  HD3 PRO A  88     -29.398  27.596  22.918  1.00  0.00           H  
ATOM    390  N   TRP A  89     -31.669  24.396  24.998  1.00 95.71           N  
ANISOU  390  N   TRP A  89    12936  11417  12013   2399   1158    224       N  
ATOM    391  CA  TRP A  89     -32.032  23.287  25.875  1.00 94.79           C  
ANISOU  391  CA  TRP A  89    13009  11094  11913   2497   1304    369       C  
ATOM    392  C   TRP A  89     -33.257  23.590  26.735  1.00 94.86           C  
ANISOU  392  C   TRP A  89    12862  11104  12075   2241   1223    404       C  
ATOM    393  O   TRP A  89     -33.807  22.665  27.341  1.00103.66           O  
ANISOU  393  O   TRP A  89    14159  12003  13223   2229   1325    514       O  
ATOM    394  CB  TRP A  89     -30.830  22.912  26.766  1.00 94.15           C  
ANISOU  394  CB  TRP A  89    12860  11244  11668   2926   1468    528       C  
ATOM    395  CG  TRP A  89     -30.522  23.912  27.853  1.00101.28           C  
ANISOU  395  CG  TRP A  89    13333  12599  12550   2980   1412    577       C  
ATOM    396  CD1 TRP A  89     -29.564  24.890  27.828  1.00100.80           C  
ANISOU  396  CD1 TRP A  89    12978  12947  12377   3076   1358    528       C  
ATOM    397  CD2 TRP A  89     -31.175  24.023  29.127  1.00104.62           C  
ANISOU  397  CD2 TRP A  89    13583  13118  13051   2920   1410    677       C  
ATOM    398  CE2 TRP A  89     -30.567  25.092  29.817  1.00105.67           C  
ANISOU  398  CE2 TRP A  89    13324  13712  13113   2987   1356    669       C  
ATOM    399  CE3 TRP A  89     -32.216  23.319  29.752  1.00105.46           C  
ANISOU  399  CE3 TRP A  89    13829  12975  13267   2798   1454    769       C  
ATOM    400  NE1 TRP A  89     -29.588  25.605  29.003  1.00 99.92           N  
ANISOU  400  NE1 TRP A  89    12534  13163  12268   3067   1325    576       N  
ATOM    401  CZ2 TRP A  89     -30.968  25.475  31.097  1.00104.12           C  
ANISOU  401  CZ2 TRP A  89    12875  13731  12955   2954   1343    740       C  
ATOM    402  CZ3 TRP A  89     -32.614  23.704  31.018  1.00 94.15           C  
ANISOU  402  CZ3 TRP A  89    12129  11771  11873   2772   1437    854       C  
ATOM    403  CH2 TRP A  89     -31.992  24.772  31.677  1.00 97.67           C  
ANISOU  403  CH2 TRP A  89    12187  12673  12249   2859   1382    835       C  
ATOM    404  H   TRP A  89     -30.755  24.813  25.100  1.00  0.00           H  
ATOM    405  HA  TRP A  89     -32.267  22.427  25.248  1.00  0.00           H  
ATOM    406  HB2 TRP A  89     -31.004  21.934  27.214  1.00  0.00           H  
ATOM    407  HB3 TRP A  89     -29.947  22.774  26.142  1.00  0.00           H  
ATOM    408  HD1 TRP A  89     -28.930  25.002  26.961  1.00  0.00           H  
ATOM    409  HE1 TRP A  89     -28.942  26.369  29.142  1.00  0.00           H  
ATOM    410  HE3 TRP A  89     -32.691  22.493  29.244  1.00  0.00           H  
ATOM    411  HZ2 TRP A  89     -30.476  26.298  31.594  1.00  0.00           H  
ATOM    412  HZ3 TRP A  89     -33.416  23.179  31.515  1.00  0.00           H  
ATOM    413  HH2 TRP A  89     -32.337  25.037  32.665  1.00  0.00           H  
ATOM    414  N   ILE A  90     -33.707  24.842  26.791  1.00 89.25           N  
ANISOU  414  N   ILE A  90    11838  10624  11448   2042   1053    320       N  
ATOM    415  CA  ILE A  90     -34.864  25.220  27.596  1.00 78.48           C  
ANISOU  415  CA  ILE A  90    10297   9306  10215   1825    973    347       C  
ATOM    416  C   ILE A  90     -36.132  24.766  26.892  1.00 89.13           C  
ANISOU  416  C   ILE A  90    11848  10349  11667   1495    909    286       C  
ATOM    417  O   ILE A  90     -36.452  25.254  25.798  1.00103.40           O  
ANISOU  417  O   ILE A  90    13667  12112  13507   1305    787    153       O  
ATOM    418  CB  ILE A  90     -34.879  26.734  27.844  1.00 71.71           C  
ANISOU  418  CB  ILE A  90     9068   8783   9398   1752    827    269       C  
ATOM    419  CG1 ILE A  90     -33.876  27.091  28.945  1.00 81.29           C  
ANISOU  419  CG1 ILE A  90    10047  10335  10505   2017    904    349       C  
ATOM    420  CG2 ILE A  90     -36.260  27.224  28.214  1.00 79.07           C  
ANISOU  420  CG2 ILE A  90     9854   9717  10470   1485    712    249       C  
ATOM    421  CD1 ILE A  90     -33.811  28.571  29.278  1.00 76.69           C  
ANISOU  421  CD1 ILE A  90     9130  10065   9943   1938    785    260       C  
ATOM    422  H   ILE A  90     -33.244  25.569  26.265  1.00  0.00           H  
ATOM    423  HA  ILE A  90     -34.799  24.711  28.558  1.00  0.00           H  
ATOM    424  HB  ILE A  90     -34.572  27.235  26.926  1.00  0.00           H  
ATOM    425 HG12 ILE A  90     -34.115  26.528  29.847  1.00  0.00           H  
ATOM    426 HG13 ILE A  90     -32.884  26.742  28.657  1.00  0.00           H  
ATOM    427 HG21 ILE A  90     -36.231  28.301  28.382  1.00  0.00           H  
ATOM    428 HG22 ILE A  90     -36.954  27.002  27.404  1.00  0.00           H  
ATOM    429 HG23 ILE A  90     -36.592  26.724  29.124  1.00  0.00           H  
ATOM    430 HD11 ILE A  90     -33.077  28.735  30.067  1.00  0.00           H  
ATOM    431 HD12 ILE A  90     -33.520  29.131  28.389  1.00  0.00           H  
ATOM    432 HD13 ILE A  90     -34.789  28.911  29.617  1.00  0.00           H  
ATOM    433  N   ARG A  91     -36.867  23.841  27.511  1.00 92.49           N  
ANISOU  433  N   ARG A  91    12425  10587  12131   1410    992    387       N  
ATOM    434  CA  ARG A  91     -38.156  23.366  27.008  1.00 89.67           C  
ANISOU  434  CA  ARG A  91    12234   9986  11851   1052    939    339       C  
ATOM    435  C   ARG A  91     -39.151  23.388  28.160  1.00 83.23           C  
ANISOU  435  C   ARG A  91    11242   9273  11108    915    923    441       C  
ATOM    436  O   ARG A  91     -39.295  22.397  28.888  1.00 89.46           O  
ANISOU  436  O   ARG A  91    12204   9907  11879    949   1061    573       O  
ATOM    437  CB  ARG A  91     -38.054  21.960  26.418  1.00101.24           C  
ANISOU  437  CB  ARG A  91    14166  11044  13258   1034   1085    349       C  
ATOM    438  CG  ARG A  91     -37.330  21.872  25.080  1.00 97.44           C  
ANISOU  438  CG  ARG A  91    13886  10433  12703   1097   1085    218       C  
ATOM    439  CD  ARG A  91     -36.573  20.547  24.973  1.00114.45           C  
ANISOU  439  CD  ARG A  91    16466  12265  14754   1331   1303    281       C  
ATOM    440  NE  ARG A  91     -35.376  20.553  25.820  1.00130.44           N  
ANISOU  440  NE  ARG A  91    18388  14481  16694   1772   1423    418       N  
ATOM    441  CZ  ARG A  91     -34.915  19.503  26.500  1.00125.46           C  
ANISOU  441  CZ  ARG A  91    18000  13678  15991   2036   1628    575       C  
ATOM    442  NH1 ARG A  91     -33.816  19.626  27.241  1.00121.95           N  
ANISOU  442  NH1 ARG A  91    17399  13490  15445   2442   1719    702       N  
ATOM    443  NH2 ARG A  91     -35.542  18.333  26.439  1.00120.60           N1+
ANISOU  443  NH2 ARG A  91    17788  12644  15390   1890   1747    611       N1+
ATOM    444  H   ARG A  91     -36.540  23.430  28.374  1.00  0.00           H  
ATOM    445  HA  ARG A  91     -38.503  24.048  26.232  1.00  0.00           H  
ATOM    446  HB2 ARG A  91     -37.565  21.302  27.136  1.00  0.00           H  
ATOM    447  HB3 ARG A  91     -39.054  21.539  26.315  1.00  0.00           H  
ATOM    448  HG2 ARG A  91     -38.055  21.942  24.269  1.00  0.00           H  
ATOM    449  HG3 ARG A  91     -36.627  22.700  24.993  1.00  0.00           H  
ATOM    450  HD2 ARG A  91     -37.228  19.730  25.276  1.00  0.00           H  
ATOM    451  HD3 ARG A  91     -36.283  20.378  23.936  1.00  0.00           H  
ATOM    452  HE  ARG A  91     -34.891  21.438  25.867  1.00  0.00           H  
ATOM    453 HH11 ARG A  91     -33.334  20.513  27.287  1.00  0.00           H  
ATOM    454 HH12 ARG A  91     -33.464  18.833  27.758  1.00  0.00           H  
ATOM    455 HH21 ARG A  91     -36.374  18.235  25.875  1.00  0.00           H  
ATOM    456 HH22 ARG A  91     -35.187  17.542  26.957  1.00  0.00           H  
ATOM    457  N   PRO A  92     -39.859  24.501  28.351  1.00 74.53           N  
ANISOU  457  N   PRO A  92     9806   8430  10082    769    765    388       N  
ATOM    458  CA  PRO A  92     -40.751  24.606  29.520  1.00 75.46           C  
ANISOU  458  CA  PRO A  92     9716   8702  10254    675    752    485       C  
ATOM    459  C   PRO A  92     -41.953  23.684  29.470  1.00 78.89           C  
ANISOU  459  C   PRO A  92    10328   8934  10712    357    770    524       C  
ATOM    460  O   PRO A  92     -42.573  23.456  30.520  1.00 95.35           O  
ANISOU  460  O   PRO A  92    12304  11109  12816    300    804    638       O  
ATOM    461  CB  PRO A  92     -41.193  26.075  29.514  1.00 68.32           C  
ANISOU  461  CB  PRO A  92     8448   8100   9411    612    579    394       C  
ATOM    462  CG  PRO A  92     -40.248  26.773  28.590  1.00 70.06           C  
ANISOU  462  CG  PRO A  92     8671   8348   9601    737    528    280       C  
ATOM    463  CD  PRO A  92     -39.776  25.751  27.589  1.00 78.32           C  
ANISOU  463  CD  PRO A  92    10082   9088  10588    730    607    253       C  
ATOM    464  HA  PRO A  92     -40.181  24.405  30.427  1.00  0.00           H  
ATOM    465  HB2 PRO A  92     -42.206  26.146  29.117  1.00  0.00           H  
ATOM    466  HB3 PRO A  92     -41.089  26.488  30.517  1.00  0.00           H  
ATOM    467  HG2 PRO A  92     -40.774  27.574  28.070  1.00  0.00           H  
ATOM    468  HG3 PRO A  92     -39.395  27.146  29.157  1.00  0.00           H  
ATOM    469  HD2 PRO A  92     -40.479  25.712  26.757  1.00  0.00           H  
ATOM    470  HD3 PRO A  92     -38.734  25.950  27.337  1.00  0.00           H  
ATOM    471  N   ASP A  93     -42.303  23.140  28.303  1.00 83.61           N  
ANISOU  471  N   ASP A  93    11191   9281  11296    130    751    432       N  
ATOM    472  CA  ASP A  93     -43.442  22.238  28.172  1.00 83.90           C  
ANISOU  472  CA  ASP A  93    11415   9132  11331   -230    770    451       C  
ATOM    473  C   ASP A  93     -43.003  20.801  27.911  1.00 87.06           C  
ANISOU  473  C   ASP A  93    12302   9111  11667   -224    958    490       C  
ATOM    474  O   ASP A  93     -43.733  20.021  27.291  1.00 85.57           O  
ANISOU  474  O   ASP A  93    12377   8684  11452   -558    976    438       O  
ATOM    475  CB  ASP A  93     -44.376  22.714  27.067  1.00 77.00           C  
ANISOU  475  CB  ASP A  93    10460   8328  10468   -560    602    309       C  
ATOM    476  CG  ASP A  93     -45.042  24.045  27.404  1.00 87.00           C  
ANISOU  476  CG  ASP A  93    11273   9990  11791   -579    433    296       C  
ATOM    477  OD1 ASP A  93     -44.323  25.074  27.495  1.00 83.39           O  
ANISOU  477  OD1 ASP A  93    10612   9709  11363   -315    381    266       O  
ATOM    478  OD2 ASP A  93     -46.287  24.065  27.581  1.00 92.51           O1-
ANISOU  478  OD2 ASP A  93    11824  10830  12494   -859    358    315       O1-
ATOM    479  H   ASP A  93     -41.772  23.348  27.469  1.00  0.00           H  
ATOM    480  HA  ASP A  93     -43.995  22.256  29.111  1.00  0.00           H  
ATOM    481  HB2 ASP A  93     -43.816  22.814  26.137  1.00  0.00           H  
ATOM    482  HB3 ASP A  93     -45.143  21.960  26.890  1.00  0.00           H  
ATOM    483  N   SER A  94     -41.814  20.442  28.389  1.00 96.63           N  
ANISOU  483  N   SER A  94    13641  10236  12837    156   1106    581       N  
ATOM    484  CA  SER A  94     -41.328  19.077  28.247  1.00 90.63           C  
ANISOU  484  CA  SER A  94    13363   9063  12009    239   1311    642       C  
ATOM    485  C   SER A  94     -42.255  18.108  28.966  1.00 97.12           C  
ANISOU  485  C   SER A  94    14369   9697  12836    -13   1410    766       C  
ATOM    486  O   SER A  94     -42.710  18.369  30.080  1.00110.88           O  
ANISOU  486  O   SER A  94    15848  11668  14613    -20   1393    890       O  
ATOM    487  CB  SER A  94     -39.908  18.964  28.806  1.00 90.10           C  
ANISOU  487  CB  SER A  94    13324   9031  11878    743   1451    754       C  
ATOM    488  OG  SER A  94     -39.676  17.672  29.340  1.00106.57           O  
ANISOU  488  OG  SER A  94    15788  10797  13909    868   1672    910       O  
ATOM    489  H   SER A  94     -41.233  21.121  28.859  1.00  0.00           H  
ATOM    490  HA  SER A  94     -41.308  18.821  27.188  1.00  0.00           H  
ATOM    491  HB2 SER A  94     -39.188  19.163  28.012  1.00  0.00           H  
ATOM    492  HB3 SER A  94     -39.765  19.711  29.587  1.00  0.00           H  
ATOM    493  HG  SER A  94     -38.781  17.624  29.684  1.00  0.00           H  
ATOM    494  N   LYS A  95     -42.531  16.973  28.322  1.00106.40           N  
ANISOU  494  N   LYS A  95    16012  10449  13965   -234   1522    728       N  
ATOM    495  CA  LYS A  95     -43.389  15.966  28.942  1.00110.46           C  
ANISOU  495  CA  LYS A  95    16762  10739  14468   -515   1635    845       C  
ATOM    496  C   LYS A  95     -42.889  15.575  30.325  1.00102.24           C  
ANISOU  496  C   LYS A  95    15718   9712  13417   -187   1792   1086       C  
ATOM    497  O   LYS A  95     -43.691  15.280  31.221  1.00110.59           O  
ANISOU  497  O   LYS A  95    16711  10819  14488   -384   1818   1216       O  
ATOM    498  CB  LYS A  95     -43.479  14.723  28.047  1.00125.58           C  
ANISOU  498  CB  LYS A  95    19270  12129  16314   -738   1778    765       C  
ATOM    499  CG  LYS A  95     -44.290  14.904  26.757  1.00120.80           C  
ANISOU  499  CG  LYS A  95    18692  11512  15695  -1195   1630    536       C  
ATOM    500  CD  LYS A  95     -45.581  15.691  26.987  1.00121.44           C  
ANISOU  500  CD  LYS A  95    18321  12001  15819  -1572   1424    515       C  
ATOM    501  CE  LYS A  95     -46.154  16.214  25.678  1.00121.57           C  
ANISOU  501  CE  LYS A  95    18232  12145  15812  -1891   1244    298       C  
ATOM    502  NZ  LYS A  95     -47.036  17.397  25.895  1.00120.06           N1+
ANISOU  502  NZ  LYS A  95    17482  12466  15668  -2034   1021    291       N1+
ATOM    503  H   LYS A  95     -42.146  16.808  27.403  1.00  0.00           H  
ATOM    504  HA  LYS A  95     -44.389  16.386  29.046  1.00  0.00           H  
ATOM    505  HB2 LYS A  95     -42.473  14.386  27.796  1.00  0.00           H  
ATOM    506  HB3 LYS A  95     -43.895  13.895  28.621  1.00  0.00           H  
ATOM    507  HG2 LYS A  95     -43.680  15.418  26.014  1.00  0.00           H  
ATOM    508  HG3 LYS A  95     -44.531  13.926  26.340  1.00  0.00           H  
ATOM    509  HD2 LYS A  95     -46.315  15.049  27.474  1.00  0.00           H  
ATOM    510  HD3 LYS A  95     -45.381  16.528  27.656  1.00  0.00           H  
ATOM    511  HE2 LYS A  95     -45.338  16.488  25.009  1.00  0.00           H  
ATOM    512  HE3 LYS A  95     -46.722  15.423  25.189  1.00  0.00           H  
ATOM    513  HZ1 LYS A  95     -46.484  18.172  26.234  1.00  0.00           H  
ATOM    514  HZ2 LYS A  95     -47.476  17.654  25.023  1.00  0.00           H  
ATOM    515  HZ3 LYS A  95     -47.746  17.168  26.575  1.00  0.00           H  
ATOM    516  N   VAL A  96     -41.571  15.569  30.516  1.00103.94           N  
ANISOU  516  N   VAL A  96    15982   9919  13590    312   1898   1155       N  
ATOM    517  CA  VAL A  96     -41.000  15.227  31.807  1.00113.07           C  
ANISOU  517  CA  VAL A  96    17109  11139  14711    666   2049   1394       C  
ATOM    518  C   VAL A  96     -41.283  16.341  32.808  1.00106.27           C  
ANISOU  518  C   VAL A  96    15671  10804  13903    705   1904   1448       C  
ATOM    519  O   VAL A  96     -41.346  17.524  32.459  1.00104.70           O  
ANISOU  519  O   VAL A  96    15098  10931  13752    667   1713   1304       O  
ATOM    520  CB  VAL A  96     -39.490  14.970  31.654  1.00109.13           C  
ANISOU  520  CB  VAL A  96    16783  10558  14123   1200   2194   1445       C  
ATOM    521  CG1 VAL A  96     -38.712  15.639  32.777  1.00107.29           C  
ANISOU  521  CG1 VAL A  96    16140  10767  13858   1608   2194   1592       C  
ATOM    522  CG2 VAL A  96     -39.205  13.467  31.619  1.00122.76           C  
ANISOU  522  CG2 VAL A  96    19123  11749  15773   1313   2458   1568       C  
ATOM    523  H   VAL A  96     -40.949  15.805  29.756  1.00  0.00           H  
ATOM    524  HA  VAL A  96     -41.473  14.312  32.164  1.00  0.00           H  
ATOM    525  HB  VAL A  96     -39.164  15.402  30.708  1.00  0.00           H  
ATOM    526 HG11 VAL A  96     -37.647  15.444  32.648  1.00  0.00           H  
ATOM    527 HG12 VAL A  96     -38.889  16.714  32.752  1.00  0.00           H  
ATOM    528 HG13 VAL A  96     -39.041  15.239  33.736  1.00  0.00           H  
ATOM    529 HG21 VAL A  96     -38.133  13.302  31.510  1.00  0.00           H  
ATOM    530 HG22 VAL A  96     -39.550  13.010  32.546  1.00  0.00           H  
ATOM    531 HG23 VAL A  96     -39.728  13.017  30.775  1.00  0.00           H  
ATOM    532  N   GLU A  97     -41.439  15.950  34.072  1.00112.70           N  
ANISOU  532  N   GLU A  97    16693  12007  14122    172   1577   2546       N  
ATOM    533  CA  GLU A  97     -41.635  16.900  35.166  1.00113.22           C  
ANISOU  533  CA  GLU A  97    16899  12392  13727     99   1644   2728       C  
ATOM    534  C   GLU A  97     -40.393  17.764  35.389  1.00103.66           C  
ANISOU  534  C   GLU A  97    15600  11524  12261    357   1327   2655       C  
ATOM    535  O   GLU A  97     -40.459  18.996  35.346  1.00105.27           O  
ANISOU  535  O   GLU A  97    15642  12111  12245    290   1364   2478       O  
ATOM    536  CB  GLU A  97     -41.995  16.112  36.439  1.00135.06           C  
ANISOU  536  CB  GLU A  97    20133  14878  16306     21   1749   3187       C  
ATOM    537  CG  GLU A  97     -42.305  16.925  37.703  1.00131.40           C  
ANISOU  537  CG  GLU A  97    19934  14690  15303    -97   1889   3397       C  
ATOM    538  CD  GLU A  97     -43.248  18.064  37.442  1.00129.80           C  
ANISOU  538  CD  GLU A  97    19470  14813  15037   -324   2203   3139       C  
ATOM    539  OE1 GLU A  97     -43.090  19.115  38.102  1.00129.48           O  
ANISOU  539  OE1 GLU A  97    19500  15106  14591   -315   2210   3118       O  
ATOM    540  OE2 GLU A  97     -44.159  17.923  36.587  1.00132.44           O1-
ANISOU  540  OE2 GLU A  97    19527  15055  15738   -512   2422   2951       O1-
ATOM    541  H   GLU A  97     -41.424  14.967  34.302  1.00  0.00           H  
ATOM    542  HA  GLU A  97     -42.471  17.552  34.914  1.00  0.00           H  
ATOM    543  HB2 GLU A  97     -42.833  15.449  36.225  1.00  0.00           H  
ATOM    544  HB3 GLU A  97     -41.199  15.401  36.657  1.00  0.00           H  
ATOM    545  HG2 GLU A  97     -42.732  16.268  38.461  1.00  0.00           H  
ATOM    546  HG3 GLU A  97     -41.376  17.312  38.121  1.00  0.00           H  
ATOM    547  N   LYS A  98     -39.244  17.124  35.616  1.00105.70           N  
ANISOU  547  N   LYS A  98    15942  11625  12594    654   1000   2788       N  
ATOM    548  CA  LYS A  98     -38.066  17.838  36.097  1.00 94.33           C  
ANISOU  548  CA  LYS A  98    14448  10484  10909    878    660   2799       C  
ATOM    549  C   LYS A  98     -37.623  18.924  35.129  1.00 99.59           C  
ANISOU  549  C   LYS A  98    14683  11518  11639    894    631   2386       C  
ATOM    550  O   LYS A  98     -37.276  20.032  35.559  1.00106.33           O  
ANISOU  550  O   LYS A  98    15494  12729  12179    877    527   2337       O  
ATOM    551  CB  LYS A  98     -36.935  16.841  36.341  1.00105.99           C  
ANISOU  551  CB  LYS A  98    15996  11678  12598   1219    292   2993       C  
ATOM    552  CG  LYS A  98     -35.617  17.465  36.765  1.00113.25           C  
ANISOU  552  CG  LYS A  98    16778  12883  13370   1469   -128   2995       C  
ATOM    553  CD  LYS A  98     -34.489  16.435  36.741  1.00115.50           C  
ANISOU  553  CD  LYS A  98    16991  12859  14035   1852   -493   3121       C  
ATOM    554  CE  LYS A  98     -33.398  16.778  37.750  1.00123.54           C  
ANISOU  554  CE  LYS A  98    18064  14063  14813   2065   -995   3348       C  
ATOM    555  NZ  LYS A  98     -32.667  15.555  38.219  1.00131.65           N1+
ANISOU  555  NZ  LYS A  98    19238  14670  16115   2407  -1373   3686       N1+
ATOM    556  H   LYS A  98     -39.180  16.129  35.455  1.00  0.00           H  
ATOM    557  HA  LYS A  98     -38.317  18.309  37.047  1.00  0.00           H  
ATOM    558  HB2 LYS A  98     -37.249  16.116  37.092  1.00  0.00           H  
ATOM    559  HB3 LYS A  98     -36.779  16.245  35.442  1.00  0.00           H  
ATOM    560  HG2 LYS A  98     -35.372  18.287  36.093  1.00  0.00           H  
ATOM    561  HG3 LYS A  98     -35.715  17.872  37.771  1.00  0.00           H  
ATOM    562  HD2 LYS A  98     -34.894  15.448  36.966  1.00  0.00           H  
ATOM    563  HD3 LYS A  98     -34.058  16.393  35.741  1.00  0.00           H  
ATOM    564  HE2 LYS A  98     -32.690  17.472  37.297  1.00  0.00           H  
ATOM    565  HE3 LYS A  98     -33.842  17.285  38.606  1.00  0.00           H  
ATOM    566  HZ1 LYS A  98     -31.955  15.822  38.884  1.00  0.00           H  
ATOM    567  HZ2 LYS A  98     -33.318  14.921  38.660  1.00  0.00           H  
ATOM    568  HZ3 LYS A  98     -32.235  15.097  37.429  1.00  0.00           H  
ATOM    569  N   ILE A  99     -37.617  18.634  33.823  1.00 98.74           N  
ANISOU  569  N   ILE A  99    14290  11318  11909    906    724   2085       N  
ATOM    570  CA  ILE A  99     -37.159  19.629  32.856  1.00 85.72           C  
ANISOU  570  CA  ILE A  99    12277  10000  10292    900    711   1718       C  
ATOM    571  C   ILE A  99     -38.036  20.871  32.915  1.00 86.01           C  
ANISOU  571  C   ILE A  99    12292  10342  10046    635    894   1633       C  
ATOM    572  O   ILE A  99     -37.541  22.001  32.853  1.00 96.42           O  
ANISOU  572  O   ILE A  99    13453  11992  11192    634    804   1490       O  
ATOM    573  CB  ILE A  99     -37.134  19.033  31.438  1.00 97.46           C  
ANISOU  573  CB  ILE A  99    13553  11313  12164    912    823   1414       C  
ATOM    574  CG1 ILE A  99     -36.097  17.916  31.339  1.00 97.05           C  
ANISOU  574  CG1 ILE A  99    13469  10963  12443   1232    653   1436       C  
ATOM    575  CG2 ILE A  99     -36.826  20.106  30.407  1.00 90.96           C  
ANISOU  575  CG2 ILE A  99    12423  10834  11303    837    863   1063       C  
ATOM    576  CD1 ILE A  99     -36.511  16.775  30.436  1.00 92.78           C  
ANISOU  576  CD1 ILE A  99    12965  10020  12266   1210    820   1283       C  
ATOM    577  H   ILE A  99     -37.929  17.727  33.506  1.00  0.00           H  
ATOM    578  HA  ILE A  99     -36.142  19.918  33.121  1.00  0.00           H  
ATOM    579  HB  ILE A  99     -38.117  18.614  31.220  1.00  0.00           H  
ATOM    580 HG12 ILE A  99     -35.152  18.330  30.988  1.00  0.00           H  
ATOM    581 HG13 ILE A  99     -35.886  17.530  32.336  1.00  0.00           H  
ATOM    582 HG21 ILE A  99     -36.814  19.661  29.412  1.00  0.00           H  
ATOM    583 HG22 ILE A  99     -37.591  20.881  30.449  1.00  0.00           H  
ATOM    584 HG23 ILE A  99     -35.852  20.546  30.620  1.00  0.00           H  
ATOM    585 HD11 ILE A  99     -35.723  16.022  30.417  1.00  0.00           H  
ATOM    586 HD12 ILE A  99     -37.431  16.328  30.813  1.00  0.00           H  
ATOM    587 HD13 ILE A  99     -36.677  17.152  29.427  1.00  0.00           H  
ATOM    588  N   ARG A 100     -39.355  20.688  33.026  1.00 86.12           N  
ANISOU  588  N   ARG A 100    12440  10227  10054    404   1159   1713       N  
ATOM    589  CA  ARG A 100     -40.247  21.842  33.090  1.00 84.06           C  
ANISOU  589  CA  ARG A 100    12120  10217   9602    186   1347   1627       C  
ATOM    590  C   ARG A 100     -39.853  22.772  34.227  1.00 89.03           C  
ANISOU  590  C   ARG A 100    12900  11103   9825    224   1263   1741       C  
ATOM    591  O   ARG A 100     -39.857  23.997  34.062  1.00 88.68           O  
ANISOU  591  O   ARG A 100    12718  11334   9641    160   1273   1565       O  
ATOM    592  CB  ARG A 100     -41.696  21.390  33.265  1.00 95.19           C  
ANISOU  592  CB  ARG A 100    13629  11426  11112    -48   1651   1739       C  
ATOM    593  CG  ARG A 100     -42.203  20.446  32.180  1.00 97.07           C  
ANISOU  593  CG  ARG A 100    13746  11387  11749   -139   1713   1616       C  
ATOM    594  CD  ARG A 100     -43.601  19.909  32.519  1.00 93.93           C  
ANISOU  594  CD  ARG A 100    13433  10769  11486   -394   2001   1766       C  
ATOM    595  NE  ARG A 100     -44.545  20.997  32.763  1.00112.27           N  
ANISOU  595  NE  ARG A 100    15626  13330  13702   -566   2205   1722       N  
ATOM    596  CZ  ARG A 100     -45.738  21.113  32.185  1.00119.38           C  
ANISOU  596  CZ  ARG A 100    16300  14195  14863   -790   2370   1612       C  
ATOM    597  NH1 ARG A 100     -46.518  22.150  32.479  1.00118.43           N  
ANISOU  597  NH1 ARG A 100    16035  14280  14684   -891   2549   1572       N  
ATOM    598  NH2 ARG A 100     -46.157  20.198  31.321  1.00125.59           N1+
ANISOU  598  NH2 ARG A 100    16997  14727  15994   -911   2341   1528       N1+
ATOM    599  H   ARG A 100     -39.733  19.752  33.065  1.00  0.00           H  
ATOM    600  HA  ARG A 100     -40.168  22.391  32.152  1.00  0.00           H  
ATOM    601  HB2 ARG A 100     -41.811  20.915  34.239  1.00  0.00           H  
ATOM    602  HB3 ARG A 100     -42.344  22.265  33.313  1.00  0.00           H  
ATOM    603  HG2 ARG A 100     -42.238  20.974  31.227  1.00  0.00           H  
ATOM    604  HG3 ARG A 100     -41.510  19.612  32.072  1.00  0.00           H  
ATOM    605  HD2 ARG A 100     -43.962  19.293  31.696  1.00  0.00           H  
ATOM    606  HD3 ARG A 100     -43.541  19.275  33.404  1.00  0.00           H  
ATOM    607  HE  ARG A 100     -44.235  21.694  33.425  1.00  0.00           H  
ATOM    608 HH11 ARG A 100     -46.204  22.847  33.139  1.00  0.00           H  
ATOM    609 HH12 ARG A 100     -47.424  22.240  32.042  1.00  0.00           H  
ATOM    610 HH21 ARG A 100     -45.569  19.407  31.098  1.00  0.00           H  
ATOM    611 HH22 ARG A 100     -47.064  20.292  30.886  1.00  0.00           H  
ATOM    612  N   ARG A 101     -39.506  22.207  35.390  1.00 97.73           N  
ANISOU  612  N   ARG A 101    14320  12097  10717    317   1158   2040       N  
ATOM    613  CA  ARG A 101     -39.097  23.033  36.523  1.00 93.55           C  
ANISOU  613  CA  ARG A 101    14000  11804   9740    333   1039   2141       C  
ATOM    614  C   ARG A 101     -37.729  23.665  36.270  1.00 92.91           C  
ANISOU  614  C   ARG A 101    13703  11958   9642    507    674   1982       C  
ATOM    615  O   ARG A 101     -37.534  24.864  36.505  1.00 89.19           O  
ANISOU  615  O   ARG A 101    13192  11766   8929    441    630   1844       O  
ATOM    616  CB  ARG A 101     -39.082  22.202  37.808  1.00 99.90           C  
ANISOU  616  CB  ARG A 101    15259  12420  10277    366    985   2531       C  
ATOM    617  CG  ARG A 101     -40.400  21.489  38.182  1.00115.78           C  
ANISOU  617  CG  ARG A 101    17516  14176  12301    157   1388   2733       C  
ATOM    618  CD  ARG A 101     -41.660  22.231  37.729  1.00120.67           C  
ANISOU  618  CD  ARG A 101    17928  14903  13017    -82   1801   2513       C  
ATOM    619  NE  ARG A 101     -42.737  21.288  37.372  1.00134.44           N  
ANISOU  619  NE  ARG A 101    19646  16344  15091   -249   2102   2596       N  
ATOM    620  CZ  ARG A 101     -43.862  21.623  36.730  1.00127.68           C  
ANISOU  620  CZ  ARG A 101    18514  15504  14493   -443   2401   2412       C  
ATOM    621  NH1 ARG A 101     -44.072  22.896  36.382  1.00111.83           N  
ANISOU  621  NH1 ARG A 101    16261  13782  12448   -470   2447   2153       N  
ATOM    622  NH2 ARG A 101     -44.771  20.693  36.437  1.00116.94           N1+
ANISOU  622  NH2 ARG A 101    17119  13855  13457   -613   2625   2493       N1+
ATOM    623  H   ARG A 101     -39.526  21.202  35.489  1.00  0.00           H  
ATOM    624  HA  ARG A 101     -39.826  23.834  36.643  1.00  0.00           H  
ATOM    625  HB2 ARG A 101     -38.280  21.466  37.751  1.00  0.00           H  
ATOM    626  HB3 ARG A 101     -38.766  22.832  38.639  1.00  0.00           H  
ATOM    627  HG2 ARG A 101     -40.400  20.485  37.759  1.00  0.00           H  
ATOM    628  HG3 ARG A 101     -40.437  21.340  39.261  1.00  0.00           H  
ATOM    629  HD2 ARG A 101     -42.002  22.887  38.530  1.00  0.00           H  
ATOM    630  HD3 ARG A 101     -41.424  22.855  36.867  1.00  0.00           H  
ATOM    631  HE  ARG A 101     -42.579  20.329  37.648  1.00  0.00           H  
ATOM    632 HH11 ARG A 101     -43.383  23.600  36.604  1.00  0.00           H  
ATOM    633 HH12 ARG A 101     -44.920  23.154  35.897  1.00  0.00           H  
ATOM    634 HH21 ARG A 101     -44.612  19.731  36.700  1.00  0.00           H  
ATOM    635 HH22 ARG A 101     -45.619  20.951  35.952  1.00  0.00           H  
ATOM    636  N   ASN A 102     -36.769  22.875  35.777  1.00 94.61           N  
ANISOU  636  N   ASN A 102    13753  12046  10151    726    428   1981       N  
ATOM    637  CA  ASN A 102     -35.455  23.428  35.459  1.00 90.15           C  
ANISOU  637  CA  ASN A 102    12897  11702   9654    880    120   1811       C  
ATOM    638  C   ASN A 102     -35.558  24.490  34.371  1.00 87.16           C  
ANISOU  638  C   ASN A 102    12198  11553   9366    742    274   1463       C  
ATOM    639  O   ASN A 102     -34.907  25.538  34.449  1.00 92.38           O  
ANISOU  639  O   ASN A 102    12726  12485   9889    717    129   1331       O  
ATOM    640  CB  ASN A 102     -34.507  22.313  35.021  1.00 91.11           C  
ANISOU  640  CB  ASN A 102    12843  11606  10168   1155    -92   1839       C  
ATOM    641  CG  ASN A 102     -33.778  21.678  36.184  1.00101.74           C  
ANISOU  641  CG  ASN A 102    14416  12837  11403   1365   -466   2173       C  
ATOM    642  ND2 ASN A 102     -34.118  21.906  37.348  1.00107.51           N  
ANISOU  642  ND2 ASN A 102    14926  13404  12518   1657   -716   2185       N  
ATOM    643  OD1 ASN A 102     -32.766  20.873  35.877  1.00 96.33           O  
ANISOU  643  OD1 ASN A 102    14111  12202  10289   1271   -534   2418       O  
ATOM    644  H   ASN A 102     -36.952  21.894  35.624  1.00  0.00           H  
ATOM    645  HA  ASN A 102     -35.049  23.893  36.358  1.00  0.00           H  
ATOM    646  HB2 ASN A 102     -35.070  21.549  34.485  1.00  0.00           H  
ATOM    647  HB3 ASN A 102     -33.781  22.712  34.313  1.00  0.00           H  
ATOM    648 HD21 ASN A 102     -34.894  22.525  37.535  1.00  0.00           H  
ATOM    649 HD22 ASN A 102     -33.620  21.474  38.113  1.00  0.00           H  
ATOM    650  N   SER A 103     -36.374  24.241  33.345  1.00 91.46           N  
ANISOU  650  N   SER A 103    12637  11978  10136    633    545   1321       N  
ATOM    651  CA  SER A 103     -36.493  25.187  32.240  1.00 85.63           C  
ANISOU  651  CA  SER A 103    11642  11429   9465    497    659   1028       C  
ATOM    652  C   SER A 103     -37.258  26.430  32.667  1.00 81.78           C  
ANISOU  652  C   SER A 103    11246  11122   8703    307    778   1006       C  
ATOM    653  O   SER A 103     -36.818  27.558  32.428  1.00 85.19           O  
ANISOU  653  O   SER A 103    11546  11781   9042    250    711    847       O  
ATOM    654  CB  SER A 103     -37.180  24.516  31.050  1.00 76.76           C  
ANISOU  654  CB  SER A 103    10428  10115   8622    422    855    896       C  
ATOM    655  OG  SER A 103     -36.712  23.180  30.889  1.00 86.71           O  
ANISOU  655  OG  SER A 103    11699  11109  10137    600    798    948       O  
ATOM    656  H   SER A 103     -36.918  23.390  33.327  1.00  0.00           H  
ATOM    657  HA  SER A 103     -35.491  25.487  31.934  1.00  0.00           H  
ATOM    658  HB2 SER A 103     -38.258  24.506  31.211  1.00  0.00           H  
ATOM    659  HB3 SER A 103     -36.973  25.085  30.143  1.00  0.00           H  
ATOM    660  HG  SER A 103     -37.339  22.571  31.286  1.00  0.00           H  
ATOM    661  N   GLU A 104     -38.417  26.237  33.293  1.00 85.65           N  
ANISOU  661  N   GLU A 104    11956  11492   9093    204    983   1154       N  
ATOM    662  CA  GLU A 104     -39.174  27.369  33.818  1.00 80.85           C  
ANISOU  662  CA  GLU A 104    11439  11023   8258     58   1141   1122       C  
ATOM    663  C   GLU A 104     -38.285  28.281  34.658  1.00 86.14           C  
ANISOU  663  C   GLU A 104    12211  11911   8609     97    938   1105       C  
ATOM    664  O   GLU A 104     -38.411  29.511  34.605  1.00 85.22           O  
ANISOU  664  O   GLU A 104    12046  11949   8384      1    978    947       O  
ATOM    665  CB  GLU A 104     -40.357  26.850  34.640  1.00 90.82           C  
ANISOU  665  CB  GLU A 104    12942  12119   9446    -33   1415   1316       C  
ATOM    666  CG  GLU A 104     -40.960  27.858  35.603  1.00102.35           C  
ANISOU  666  CG  GLU A 104    14583  13703  10604   -134   1604   1312       C  
ATOM    667  CD  GLU A 104     -42.326  27.408  36.115  1.00107.77           C  
ANISOU  667  CD  GLU A 104    15397  14227  11323   -265   1990   1445       C  
ATOM    668  OE1 GLU A 104     -43.145  28.294  36.470  1.00 85.52           O  
ANISOU  668  OE1 GLU A 104    12582  11480   8430   -363   2254   1352       O  
ATOM    669  OE2 GLU A 104     -42.585  26.168  36.148  1.00101.22           O1-
ANISOU  669  OE2 GLU A 104    14648  13179  10631   -274   2050   1631       O1-
ATOM    670  H   GLU A 104     -38.779  25.301  33.408  1.00  0.00           H  
ATOM    671  HA  GLU A 104     -39.563  27.944  32.978  1.00  0.00           H  
ATOM    672  HB2 GLU A 104     -41.133  26.487  33.966  1.00  0.00           H  
ATOM    673  HB3 GLU A 104     -40.050  25.962  35.193  1.00  0.00           H  
ATOM    674  HG2 GLU A 104     -40.286  28.001  36.447  1.00  0.00           H  
ATOM    675  HG3 GLU A 104     -41.059  28.822  35.104  1.00  0.00           H  
ATOM    676  N   ALA A 105     -37.372  27.696  35.437  1.00 98.34           N  
ANISOU  676  N   ALA A 105    13901  13448  10016    235    685   1268       N  
ATOM    677  CA  ALA A 105     -36.487  28.502  36.270  1.00 92.74           C  
ANISOU  677  CA  ALA A 105    13292  12946   8997    252    422   1251       C  
ATOM    678  C   ALA A 105     -35.442  29.211  35.423  1.00 86.11           C  
ANISOU  678  C   ALA A 105    12097  12287   8335    271    220   1021       C  
ATOM    679  O   ALA A 105     -35.178  30.401  35.621  1.00 90.83           O  
ANISOU  679  O   ALA A 105    12686  13064   8762    164    155    877       O  
ATOM    680  CB  ALA A 105     -35.811  27.626  37.321  1.00 89.34           C  
ANISOU  680  CB  ALA A 105    13113  12448   8383    397    137   1522       C  
ATOM    681  H   ALA A 105     -37.291  26.689  35.452  1.00  0.00           H  
ATOM    682  HA  ALA A 105     -37.086  29.255  36.782  1.00  0.00           H  
ATOM    683  HB1 ALA A 105     -35.153  28.239  37.937  1.00  0.00           H  
ATOM    684  HB2 ALA A 105     -36.570  27.163  37.951  1.00  0.00           H  
ATOM    685  HB3 ALA A 105     -35.227  26.850  36.827  1.00  0.00           H  
ATOM    686  N   ALA A 106     -34.844  28.503  34.465  1.00 92.14           N  
ANISOU  686  N   ALA A 106    12574  12988   9447    388    152    970       N  
ATOM    687  CA  ALA A 106     -33.745  29.086  33.701  1.00 85.22           C  
ANISOU  687  CA  ALA A 106    11350  12287   8743    397      1    762       C  
ATOM    688  C   ALA A 106     -34.230  30.162  32.738  1.00 82.29           C  
ANISOU  688  C   ALA A 106    10853  12010   8404    199    216    545       C  
ATOM    689  O   ALA A 106     -33.487  31.105  32.442  1.00 86.64           O  
ANISOU  689  O   ALA A 106    11229  12738   8954    114    117    391       O  
ATOM    690  CB  ALA A 106     -32.997  27.992  32.938  1.00 88.21           C  
ANISOU  690  CB  ALA A 106    11466  12557   9492    586    -60    740       C  
ATOM    691  H   ALA A 106     -35.151  27.561  34.267  1.00  0.00           H  
ATOM    692  HA  ALA A 106     -33.050  29.547  34.403  1.00  0.00           H  
ATOM    693  HB1 ALA A 106     -32.179  28.438  32.371  1.00  0.00           H  
ATOM    694  HB2 ALA A 106     -32.595  27.265  33.644  1.00  0.00           H  
ATOM    695  HB3 ALA A 106     -33.682  27.492  32.254  1.00  0.00           H  
ATOM    696  N   MET A 107     -35.459  30.042  32.231  1.00 83.98           N  
ANISOU  696  N   MET A 107    11147  12094   8668    113    484    542       N  
ATOM    697  CA  MET A 107     -35.982  31.067  31.333  1.00 72.78           C  
ANISOU  697  CA  MET A 107     9635  10737   7282    -59    630    378       C  
ATOM    698  C   MET A 107     -35.998  32.428  32.018  1.00 74.65           C  
ANISOU  698  C   MET A 107     9980  11099   7284   -168    589    325       C  
ATOM    699  O   MET A 107     -35.576  33.435  31.440  1.00 85.93           O  
ANISOU  699  O   MET A 107    11283  12634   8730   -282    552    180       O  
ATOM    700  CB  MET A 107     -37.389  30.695  30.855  1.00 69.36           C  
ANISOU  700  CB  MET A 107     9264  10135   6957   -123    861    412       C  
ATOM    701  CG  MET A 107     -38.007  31.742  29.943  1.00 79.49           C  
ANISOU  701  CG  MET A 107    10462  11455   8286   -281    948    283       C  
ATOM    702  SD  MET A 107     -39.760  31.456  29.532  1.00 84.64           S  
ANISOU  702  SD  MET A 107    11133  11922   9106   -362   1149    333       S  
ATOM    703  CE  MET A 107     -39.790  29.675  29.452  1.00 77.53           C  
ANISOU  703  CE  MET A 107    10253  10844   8360   -274   1180    427       C  
ATOM    704  H   MET A 107     -36.027  29.242  32.469  1.00  0.00           H  
ATOM    705  HA  MET A 107     -35.328  31.128  30.463  1.00  0.00           H  
ATOM    706  HB2 MET A 107     -37.353  29.738  30.335  1.00  0.00           H  
ATOM    707  HB3 MET A 107     -38.036  30.540  31.719  1.00  0.00           H  
ATOM    708  HG2 MET A 107     -37.899  32.726  30.399  1.00  0.00           H  
ATOM    709  HG3 MET A 107     -37.427  31.807  29.023  1.00  0.00           H  
ATOM    710  HE1 MET A 107     -40.798  29.339  29.209  1.00  0.00           H  
ATOM    711  HE2 MET A 107     -39.098  29.334  28.682  1.00  0.00           H  
ATOM    712  HE3 MET A 107     -39.493  29.262  30.416  1.00  0.00           H  
ATOM    713  N   LEU A 108     -36.491  32.478  33.257  1.00 87.19           N  
ANISOU  713  N   LEU A 108    11835  12655   8638   -153    619    433       N  
ATOM    714  CA  LEU A 108     -36.557  33.749  33.969  1.00 76.22           C  
ANISOU  714  CA  LEU A 108    10599  11352   7008   -256    609    343       C  
ATOM    715  C   LEU A 108     -35.165  34.335  34.176  1.00 80.79           C  
ANISOU  715  C   LEU A 108    11088  12104   7504   -284    306    250       C  
ATOM    716  O   LEU A 108     -34.956  35.540  33.988  1.00 87.45           O  
ANISOU  716  O   LEU A 108    11897  13014   8316   -420    282     94       O  
ATOM    717  CB  LEU A 108     -37.261  33.555  35.304  1.00 82.43           C  
ANISOU  717  CB  LEU A 108    11731  12078   7509   -239    731    462       C  
ATOM    718  CG  LEU A 108     -38.784  33.457  35.201  1.00 88.08           C  
ANISOU  718  CG  LEU A 108    12499  12640   8326   -274   1099    492       C  
ATOM    719  CD1 LEU A 108     -39.344  32.523  36.271  1.00 93.77           C  
ANISOU  719  CD1 LEU A 108    13502  13269   8856   -237   1253    693       C  
ATOM    720  CD2 LEU A 108     -39.405  34.845  35.313  1.00 88.37           C  
ANISOU  720  CD2 LEU A 108    12579  12677   8319   -368   1261    319       C  
ATOM    721  H   LEU A 108     -36.820  31.634  33.704  1.00  0.00           H  
ATOM    722  HA  LEU A 108     -37.140  34.449  33.371  1.00  0.00           H  
ATOM    723  HB2 LEU A 108     -36.873  32.660  35.790  1.00  0.00           H  
ATOM    724  HB3 LEU A 108     -36.996  34.373  35.974  1.00  0.00           H  
ATOM    725  HG  LEU A 108     -39.036  33.047  34.223  1.00  0.00           H  
ATOM    726 HD11 LEU A 108     -40.429  32.470  36.177  1.00  0.00           H  
ATOM    727 HD12 LEU A 108     -38.920  31.527  36.143  1.00  0.00           H  
ATOM    728 HD13 LEU A 108     -39.084  32.904  37.259  1.00  0.00           H  
ATOM    729 HD21 LEU A 108     -40.490  34.765  35.239  1.00  0.00           H  
ATOM    730 HD22 LEU A 108     -39.139  35.286  36.273  1.00  0.00           H  
ATOM    731 HD23 LEU A 108     -39.031  35.477  34.507  1.00  0.00           H  
ATOM    732  N   GLN A 109     -34.196  33.495  34.555  1.00 86.00           N  
ANISOU  732  N   GLN A 109    11689  12818   8167   -159     55    349       N  
ATOM    733  CA  GLN A 109     -32.811  33.949  34.662  1.00 89.39           C  
ANISOU  733  CA  GLN A 109    11931  13421   8613   -184   -264    259       C  
ATOM    734  C   GLN A 109     -32.390  34.717  33.414  1.00 84.80           C  
ANISOU  734  C   GLN A 109    11037  12911   8271   -317   -188     69       C  
ATOM    735  O   GLN A 109     -31.802  35.804  33.497  1.00 87.93           O  
ANISOU  735  O   GLN A 109    11377  13417   8614   -474   -306    -66       O  
ATOM    736  CB  GLN A 109     -31.892  32.744  34.881  1.00 97.10           C  
ANISOU  736  CB  GLN A 109    12762  14403   9727     22   -524    399       C  
ATOM    737  CG  GLN A 109     -30.645  33.040  35.689  1.00107.98           C  
ANISOU  737  CG  GLN A 109    14069  15946  11014     31   -954    394       C  
ATOM    738  CD  GLN A 109     -30.760  32.556  37.122  1.00113.73           C  
ANISOU  738  CD  GLN A 109    15191  16641  11380    116  -1190    610       C  
ATOM    739  NE2 GLN A 109     -31.096  33.473  38.032  1.00111.29           N  
ANISOU  739  NE2 GLN A 109    15231  16396  10658    -49  -1220    555       N  
ATOM    740  OE1 GLN A 109     -30.553  31.373  37.411  1.00111.03           O  
ANISOU  740  OE1 GLN A 109    14874  16198  11113    322  -1337    824       O  
ATOM    741  H   GLN A 109     -34.417  32.534  34.771  1.00  0.00           H  
ATOM    742  HA  GLN A 109     -32.727  34.612  35.523  1.00  0.00           H  
ATOM    743  HB2 GLN A 109     -32.454  31.945  35.364  1.00  0.00           H  
ATOM    744  HB3 GLN A 109     -31.606  32.328  33.915  1.00  0.00           H  
ATOM    745  HG2 GLN A 109     -29.785  32.567  35.215  1.00  0.00           H  
ATOM    746  HG3 GLN A 109     -30.456  34.113  35.683  1.00  0.00           H  
ATOM    747 HE21 GLN A 109     -31.258  34.429  37.750  1.00  0.00           H  
ATOM    748 HE22 GLN A 109     -31.188  33.211  39.003  1.00  0.00           H  
ATOM    749  N   GLU A 110     -32.706  34.167  32.241  1.00 89.37           N  
ANISOU  749  N   GLU A 110    11449  13415   9094   -284     16     56       N  
ATOM    750  CA  GLU A 110     -32.242  34.757  30.989  1.00 85.59           C  
ANISOU  750  CA  GLU A 110    10715  13007   8798   -421    106    -99       C  
ATOM    751  C   GLU A 110     -33.061  35.982  30.590  1.00 77.50           C  
ANISOU  751  C   GLU A 110     9830  11934   7681   -615    258   -169       C  
ATOM    752  O   GLU A 110     -32.502  36.980  30.120  1.00 87.18           O  
ANISOU  752  O   GLU A 110    10955  13236   8935   -792    236   -281       O  
ATOM    753  CB  GLU A 110     -32.281  33.712  29.876  1.00 80.69           C  
ANISOU  753  CB  GLU A 110     9929  12319   8410   -331    266   -108       C  
ATOM    754  CG  GLU A 110     -31.361  32.520  30.136  1.00 93.22           C  
ANISOU  754  CG  GLU A 110    11330  13912  10179   -109    124    -63       C  
ATOM    755  CD  GLU A 110     -31.127  31.679  28.894  1.00 94.74           C  
ANISOU  755  CD  GLU A 110    11319  14048  10630    -46    313   -162       C  
ATOM    756  OE1 GLU A 110     -30.061  31.031  28.806  1.00104.18           O  
ANISOU  756  OE1 GLU A 110    12242  15279  12061    106    235   -212       O  
ATOM    757  OE2 GLU A 110     -32.008  31.667  28.007  1.00 96.72           O1-
ANISOU  757  OE2 GLU A 110    11682  14212  10857   -146    530   -204       O1-
ATOM    758  H   GLU A 110     -33.273  33.332  32.211  1.00  0.00           H  
ATOM    759  HA  GLU A 110     -31.207  35.070  31.124  1.00  0.00           H  
ATOM    760  HB2 GLU A 110     -33.304  33.358  29.747  1.00  0.00           H  
ATOM    761  HB3 GLU A 110     -32.008  34.180  28.930  1.00  0.00           H  
ATOM    762  HG2 GLU A 110     -30.404  32.877  30.517  1.00  0.00           H  
ATOM    763  HG3 GLU A 110     -31.789  31.896  30.920  1.00  0.00           H  
ATOM    764  N   LEU A 111     -34.382  35.936  30.771  1.00 72.36           N  
ANISOU  764  N   LEU A 111     9395  11138   6959   -587    414    -97       N  
ATOM    765  CA  LEU A 111     -35.203  37.092  30.423  1.00 69.05           C  
ANISOU  765  CA  LEU A 111     9081  10637   6519   -725    531   -153       C  
ATOM    766  C   LEU A 111     -34.790  38.328  31.222  1.00 78.48           C  
ANISOU  766  C   LEU A 111    10394  11870   7555   -837    422   -249       C  
ATOM    767  O   LEU A 111     -34.668  39.426  30.665  1.00 82.10           O  
ANISOU  767  O   LEU A 111    10835  12303   8059   -997    428   -335       O  
ATOM    768  CB  LEU A 111     -36.676  36.780  30.663  1.00 83.02           C  
ANISOU  768  CB  LEU A 111    11001  12246   8297   -648    711    -67       C  
ATOM    769  CG  LEU A 111     -37.356  35.787  29.715  1.00 73.00           C  
ANISOU  769  CG  LEU A 111     9635  10891   7213   -601    818      2       C  
ATOM    770  CD1 LEU A 111     -38.678  35.299  30.340  1.00 77.07           C  
ANISOU  770  CD1 LEU A 111    10266  11265   7752   -525    982    100       C  
ATOM    771  CD2 LEU A 111     -37.619  36.400  28.374  1.00 73.89           C  
ANISOU  771  CD2 LEU A 111     9663  10973   7439   -731    835    -50       C  
ATOM    772  H   LEU A 111     -34.811  35.103  31.148  1.00  0.00           H  
ATOM    773  HA  LEU A 111     -35.065  37.306  29.363  1.00  0.00           H  
ATOM    774  HB2 LEU A 111     -36.807  36.440  31.690  1.00  0.00           H  
ATOM    775  HB3 LEU A 111     -37.242  37.711  30.671  1.00  0.00           H  
ATOM    776  HG  LEU A 111     -36.698  34.929  29.581  1.00  0.00           H  
ATOM    777 HD11 LEU A 111     -39.161  34.593  29.665  1.00  0.00           H  
ATOM    778 HD12 LEU A 111     -38.471  34.808  31.291  1.00  0.00           H  
ATOM    779 HD13 LEU A 111     -39.338  36.150  30.507  1.00  0.00           H  
ATOM    780 HD21 LEU A 111     -38.102  35.667  27.727  1.00  0.00           H  
ATOM    781 HD22 LEU A 111     -38.271  37.266  28.491  1.00  0.00           H  
ATOM    782 HD23 LEU A 111     -36.676  36.714  27.926  1.00  0.00           H  
ATOM    783  N   ASN A 112     -34.568  38.172  32.532  1.00 87.40           N  
ANISOU  783  N   ASN A 112    11684  13044   8479   -772    309   -234       N  
ATOM    784  CA  ASN A 112     -34.165  39.317  33.347  1.00 88.07           C  
ANISOU  784  CA  ASN A 112    11925  13158   8378   -899    184   -362       C  
ATOM    785  C   ASN A 112     -32.763  39.792  32.987  1.00 81.65           C  
ANISOU  785  C   ASN A 112    10879  12488   7654  -1046    -43   -459       C  
ATOM    786  O   ASN A 112     -32.478  40.995  33.053  1.00 85.36           O  
ANISOU  786  O   ASN A 112    11406  12935   8093  -1232    -98   -593       O  
ATOM    787  CB  ASN A 112     -34.234  38.963  34.833  1.00 89.94           C  
ANISOU  787  CB  ASN A 112    12445  13425   8305   -818     96   -322       C  
ATOM    788  CG  ASN A 112     -35.639  38.580  35.275  1.00 95.89           C  
ANISOU  788  CG  ASN A 112    13429  14036   8970   -714    392   -241       C  
ATOM    789  ND2 ASN A 112     -36.344  39.371  35.908  1.00101.58           N  
ANISOU  789  ND2 ASN A 112    14058  14721   9814   -583    490    -74       N  
ATOM    790  OD1 ASN A 112     -36.055  37.357  34.936  1.00 91.47           O  
ANISOU  790  OD1 ASN A 112    13113  13383   8257   -758    555   -342       O  
ATOM    791  H   ASN A 112     -34.679  37.263  32.958  1.00  0.00           H  
ATOM    792  HA  ASN A 112     -34.862  40.134  33.157  1.00  0.00           H  
ATOM    793  HB2 ASN A 112     -33.551  38.139  35.041  1.00  0.00           H  
ATOM    794  HB3 ASN A 112     -33.887  39.811  35.424  1.00  0.00           H  
ATOM    795 HD21 ASN A 112     -35.991  40.288  36.140  1.00  0.00           H  
ATOM    796 HD22 ASN A 112     -37.274  39.101  36.194  1.00  0.00           H  
ATOM    797  N   PHE A 113     -31.868  38.870  32.621  1.00 77.12           N  
ANISOU  797  N   PHE A 113    10028  12046   7228   -969   -162   -404       N  
ATOM    798  CA  PHE A 113     -30.559  39.286  32.127  1.00 79.38           C  
ANISOU  798  CA  PHE A 113    10004  12475   7682  -1118   -310   -507       C  
ATOM    799  C   PHE A 113     -30.699  40.107  30.844  1.00 87.37           C  
ANISOU  799  C   PHE A 113    10932  13428   8838  -1314    -99   -573       C  
ATOM    800  O   PHE A 113     -29.998  41.108  30.647  1.00 93.54           O  
ANISOU  800  O   PHE A 113    11626  14247   9669  -1545   -162   -680       O  
ATOM    801  CB  PHE A 113     -29.682  38.059  31.884  1.00 76.80           C  
ANISOU  801  CB  PHE A 113     9354  12268   7557   -953   -411   -448       C  
ATOM    802  CG  PHE A 113     -28.257  38.391  31.537  1.00103.73           C  
ANISOU  802  CG  PHE A 113    12374  15848  11191  -1086   -559   -564       C  
ATOM    803  CD1 PHE A 113     -27.541  37.604  30.640  1.00119.68           C  
ANISOU  803  CD1 PHE A 113    14014  17946  13513  -1004   -460   -585       C  
ATOM    804  CD2 PHE A 113     -27.624  39.491  32.111  1.00109.03           C  
ANISOU  804  CD2 PHE A 113    13041  16591  11795  -1307   -775   -677       C  
ATOM    805  CE1 PHE A 113     -26.221  37.911  30.320  1.00120.54           C  
ANISOU  805  CE1 PHE A 113    13701  18219  13880  -1134   -544   -706       C  
ATOM    806  CE2 PHE A 113     -26.309  39.806  31.794  1.00105.82           C  
ANISOU  806  CE2 PHE A 113    12220  16342  11646  -1463   -903   -787       C  
ATOM    807  CZ  PHE A 113     -25.606  39.011  30.902  1.00114.02           C  
ANISOU  807  CZ  PHE A 113    12836  17475  13012  -1372   -773   -797       C  
ATOM    808  H   PHE A 113     -32.098  37.889  32.687  1.00  0.00           H  
ATOM    809  HA  PHE A 113     -30.083  39.907  32.886  1.00  0.00           H  
ATOM    810  HB2 PHE A 113     -29.700  37.421  32.768  1.00  0.00           H  
ATOM    811  HB3 PHE A 113     -30.117  37.456  31.087  1.00  0.00           H  
ATOM    812  HD1 PHE A 113     -28.009  36.744  30.183  1.00  0.00           H  
ATOM    813  HD2 PHE A 113     -28.156  40.114  32.814  1.00  0.00           H  
ATOM    814  HE1 PHE A 113     -25.677  37.294  29.620  1.00  0.00           H  
ATOM    815  HE2 PHE A 113     -25.837  40.668  32.242  1.00  0.00           H  
ATOM    816  HZ  PHE A 113     -24.580  39.247  30.660  1.00  0.00           H  
ATOM    817  N   GLY A 114     -31.609  39.702  29.956  1.00 76.01           N  
ANISOU  817  N   GLY A 114     9540  11884   7456  -1247    132   -498       N  
ATOM    818  CA  GLY A 114     -31.824  40.466  28.733  1.00 79.81           C  
ANISOU  818  CA  GLY A 114    10013  12295   8015  -1435    293   -520       C  
ATOM    819  C   GLY A 114     -32.382  41.848  29.016  1.00 79.20           C  
ANISOU  819  C   GLY A 114    10179  12058   7856  -1578    286   -558       C  
ATOM    820  O   GLY A 114     -31.926  42.853  28.455  1.00 89.02           O  
ANISOU  820  O   GLY A 114    11406  13270   9148  -1812    292   -607       O  
ATOM    821  H   GLY A 114     -32.149  38.866  30.131  1.00  0.00           H  
ATOM    822  HA2 GLY A 114     -30.882  40.559  28.193  1.00  0.00           H  
ATOM    823  HA3 GLY A 114     -32.511  39.924  28.083  1.00  0.00           H  
ATOM    824  N   ALA A 115     -33.386  41.924  29.889  1.00 80.89           N  
ANISOU  824  N   ALA A 115    10629  12145   7961  -1444    303   -539       N  
ATOM    825  CA  ALA A 115     -33.922  43.222  30.273  1.00 78.10           C  
ANISOU  825  CA  ALA A 115    10507  11605   7562  -1539    318   -613       C  
ATOM    826  C   ALA A 115     -32.839  44.076  30.915  1.00 80.72           C  
ANISOU  826  C   ALA A 115    10853  11994   7822  -1733    138   -759       C  
ATOM    827  O   ALA A 115     -32.777  45.292  30.690  1.00 95.71           O  
ANISOU  827  O   ALA A 115    12853  13742   9769  -1923    136   -833       O  
ATOM    828  CB  ALA A 115     -35.102  43.044  31.225  1.00 89.73           C  
ANISOU  828  CB  ALA A 115    12200  12956   8936  -1349    424   -606       C  
ATOM    829  H   ALA A 115     -33.776  41.081  30.285  1.00  0.00           H  
ATOM    830  HA  ALA A 115     -34.276  43.729  29.375  1.00  0.00           H  
ATOM    831  HB1 ALA A 115     -35.494  44.022  31.505  1.00  0.00           H  
ATOM    832  HB2 ALA A 115     -35.884  42.467  30.731  1.00  0.00           H  
ATOM    833  HB3 ALA A 115     -34.771  42.516  32.119  1.00  0.00           H  
ATOM    834  N   TYR A 116     -31.974  43.452  31.722  1.00 85.56           N  
ANISOU  834  N   TYR A 116    11367  12803   8337  -1694    -47   -795       N  
ATOM    835  CA  TYR A 116     -30.905  44.196  32.382  1.00 73.38           C  
ANISOU  835  CA  TYR A 116     9807  11335   6737  -1895   -286   -943       C  
ATOM    836  C   TYR A 116     -30.022  44.899  31.366  1.00 76.08           C  
ANISOU  836  C   TYR A 116     9912  11700   7294  -2167   -282   -985       C  
ATOM    837  O   TYR A 116     -29.604  46.042  31.579  1.00 86.47           O  
ANISOU  837  O   TYR A 116    11310  12928   8616  -2413   -374  -1113       O  
ATOM    838  CB  TYR A 116     -30.068  43.253  33.240  1.00 83.84           C  
ANISOU  838  CB  TYR A 116    11000  12886   7971  -1788   -547   -929       C  
ATOM    839  CG  TYR A 116     -29.074  43.958  34.134  1.00 84.17           C  
ANISOU  839  CG  TYR A 116    11055  13011   7914  -1986   -872  -1086       C  
ATOM    840  CD1 TYR A 116     -29.435  45.108  34.834  1.00 85.24           C  
ANISOU  840  CD1 TYR A 116    11545  12984   7859  -2138   -897  -1249       C  
ATOM    841  CD2 TYR A 116     -27.779  43.473  34.290  1.00 77.69           C  
ANISOU  841  CD2 TYR A 116     9884  12417   7219  -2020  -1169  -1091       C  
ATOM    842  CE1 TYR A 116     -28.534  45.757  35.651  1.00 81.71           C  
ANISOU  842  CE1 TYR A 116    11139  12602   7304  -2352  -1224  -1419       C  
ATOM    843  CE2 TYR A 116     -26.870  44.121  35.110  1.00 76.98           C  
ANISOU  843  CE2 TYR A 116     9782  12410   7057  -2226  -1527  -1240       C  
ATOM    844  CZ  TYR A 116     -27.252  45.258  35.782  1.00 74.97           C  
ANISOU  844  CZ  TYR A 116     9920  11996   6570  -2408  -1561  -1407       C  
ATOM    845  OH  TYR A 116     -26.350  45.908  36.595  1.00 92.62           O  
ANISOU  845  OH  TYR A 116    12170  14302   8718  -2645  -1944  -1581       O  
ATOM    846  H   TYR A 116     -32.057  42.458  31.879  1.00  0.00           H  
ATOM    847  HA  TYR A 116     -31.355  44.948  33.030  1.00  0.00           H  
ATOM    848  HB2 TYR A 116     -30.729  42.637  33.850  1.00  0.00           H  
ATOM    849  HB3 TYR A 116     -29.540  42.551  32.595  1.00  0.00           H  
ATOM    850  HD1 TYR A 116     -30.435  45.505  34.741  1.00  0.00           H  
ATOM    851  HD2 TYR A 116     -27.470  42.579  33.768  1.00  0.00           H  
ATOM    852  HE1 TYR A 116     -28.832  46.648  36.183  1.00  0.00           H  
ATOM    853  HE2 TYR A 116     -25.868  43.733  35.218  1.00  0.00           H  
ATOM    854  HH  TYR A 116     -26.823  46.395  37.274  1.00  0.00           H  
ATOM    855  N   LEU A 117     -29.739  44.236  30.249  1.00 92.31           N  
ANISOU  855  N   LEU A 117    11699  13858   9517  -2150   -150   -889       N  
ATOM    856  CA  LEU A 117     -28.907  44.803  29.195  1.00 88.48           C  
ANISOU  856  CA  LEU A 117    10997  13412   9209  -2427    -67   -914       C  
ATOM    857  C   LEU A 117     -29.692  45.682  28.232  1.00 78.11           C  
ANISOU  857  C   LEU A 117     9914  11864   7900  -2564    127   -840       C  
ATOM    858  O   LEU A 117     -29.117  46.176  27.260  1.00 90.41           O  
ANISOU  858  O   LEU A 117    11368  13428   9556  -2820    237   -822       O  
ATOM    859  CB  LEU A 117     -28.230  43.674  28.421  1.00 82.28           C  
ANISOU  859  CB  LEU A 117     9849  12840   8576  -2347     34   -873       C  
ATOM    860  CG  LEU A 117     -27.475  42.672  29.305  1.00 80.44           C  
ANISOU  860  CG  LEU A 117     9359  12805   8399  -2152   -190   -906       C  
ATOM    861  CD1 LEU A 117     -27.136  41.406  28.534  1.00 84.54           C  
ANISOU  861  CD1 LEU A 117     9581  13451   9090  -1976    -38   -864       C  
ATOM    862  CD2 LEU A 117     -26.217  43.323  29.857  1.00 83.63           C  
ANISOU  862  CD2 LEU A 117     9520  13334   8920  -2378   -438  -1039       C  
ATOM    863  H   LEU A 117     -30.105  43.305  30.108  1.00  0.00           H  
ATOM    864  HA  LEU A 117     -28.132  45.412  29.661  1.00  0.00           H  
ATOM    865  HB2 LEU A 117     -28.976  43.143  27.830  1.00  0.00           H  
ATOM    866  HB3 LEU A 117     -27.543  44.099  27.689  1.00  0.00           H  
ATOM    867  HG  LEU A 117     -28.117  42.402  30.143  1.00  0.00           H  
ATOM    868 HD11 LEU A 117     -26.602  40.715  29.186  1.00  0.00           H  
ATOM    869 HD12 LEU A 117     -28.055  40.937  28.183  1.00  0.00           H  
ATOM    870 HD13 LEU A 117     -26.508  41.658  27.679  1.00  0.00           H  
ATOM    871 HD21 LEU A 117     -25.683  42.609  30.484  1.00  0.00           H  
ATOM    872 HD22 LEU A 117     -25.575  43.632  29.032  1.00  0.00           H  
ATOM    873 HD23 LEU A 117     -26.489  44.195  30.451  1.00  0.00           H  
ATOM    874  N   GLY A 118     -30.980  45.898  28.478  1.00 83.86           N  
ANISOU  874  N   GLY A 118    10944  12379   8538  -2404    171   -786       N  
ATOM    875  CA  GLY A 118     -31.763  46.750  27.611  1.00 87.63           C  
ANISOU  875  CA  GLY A 118    11630  12605   9060  -2498    285   -692       C  
ATOM    876  C   GLY A 118     -31.975  46.198  26.225  1.00 90.51           C  
ANISOU  876  C   GLY A 118    11922  13018   9451  -2508    432   -541       C  
ATOM    877  O   GLY A 118     -32.272  46.963  25.305  1.00 88.70           O  
ANISOU  877  O   GLY A 118    11848  12617   9239  -2671    485   -436       O  
ATOM    878  H   GLY A 118     -31.421  45.465  29.277  1.00  0.00           H  
ATOM    879  HA2 GLY A 118     -32.730  46.945  28.074  1.00  0.00           H  
ATOM    880  HA3 GLY A 118     -31.288  47.729  27.541  1.00  0.00           H  
ATOM    881  N   LEU A 119     -31.816  44.890  26.040  1.00 89.68           N  
ANISOU  881  N   LEU A 119    11619  13123   9333  -2348    486   -526       N  
ATOM    882  CA  LEU A 119     -32.070  44.267  24.754  1.00 65.37           C  
ANISOU  882  CA  LEU A 119     8514  10085   6238  -2354    630   -423       C  
ATOM    883  C   LEU A 119     -33.467  44.659  24.276  1.00 79.11           C  
ANISOU  883  C   LEU A 119    10521  11583   7956  -2287    615   -283       C  
ATOM    884  O   LEU A 119     -34.453  44.413  24.996  1.00 86.24           O  
ANISOU  884  O   LEU A 119    11493  12384   8889  -2053    565   -271       O  
ATOM    885  CB  LEU A 119     -31.963  42.751  24.866  1.00 64.66           C  
ANISOU  885  CB  LEU A 119     8229  10178   6163  -2123    672   -451       C  
ATOM    886  CG  LEU A 119     -30.604  42.192  25.287  1.00 62.73           C  
ANISOU  886  CG  LEU A 119     7661  10164   6009  -2124    653   -572       C  
ATOM    887  CD1 LEU A 119     -30.458  40.750  24.792  1.00 68.85           C  
ANISOU  887  CD1 LEU A 119     8259  11060   6838  -1943    769   -584       C  
ATOM    888  CD2 LEU A 119     -29.466  43.031  24.766  1.00 63.92           C  
ANISOU  888  CD2 LEU A 119     7665  10395   6226  -2445    720   -639       C  
ATOM    889  H   LEU A 119     -31.512  44.305  26.805  1.00  0.00           H  
ATOM    890  HA  LEU A 119     -31.334  44.624  24.034  1.00  0.00           H  
ATOM    891  HB2 LEU A 119     -32.729  42.387  25.551  1.00  0.00           H  
ATOM    892  HB3 LEU A 119     -32.259  42.299  23.919  1.00  0.00           H  
ATOM    893  HG  LEU A 119     -30.557  42.188  26.376  1.00  0.00           H  
ATOM    894 HD11 LEU A 119     -29.487  40.358  25.095  1.00  0.00           H  
ATOM    895 HD12 LEU A 119     -31.248  40.136  25.223  1.00  0.00           H  
ATOM    896 HD13 LEU A 119     -30.534  40.729  23.705  1.00  0.00           H  
ATOM    897 HD21 LEU A 119     -28.518  42.599  25.088  1.00  0.00           H  
ATOM    898 HD22 LEU A 119     -29.502  43.057  23.677  1.00  0.00           H  
ATOM    899 HD23 LEU A 119     -29.553  44.045  25.156  1.00  0.00           H  
ATOM    900  N   PRO A 120     -33.593  45.251  23.087  1.00 80.42           N  
ANISOU  900  N   PRO A 120    10833  11649   8076  -2488    654   -167       N  
ATOM    901  CA  PRO A 120     -34.922  45.728  22.656  1.00 77.91           C  
ANISOU  901  CA  PRO A 120    10748  11072   7781  -2412    559    -11       C  
ATOM    902  C   PRO A 120     -35.933  44.617  22.486  1.00 77.14           C  
ANISOU  902  C   PRO A 120    10608  11003   7697  -2173    542     36       C  
ATOM    903  O   PRO A 120     -37.129  44.823  22.742  1.00 86.88           O  
ANISOU  903  O   PRO A 120    11915  12045   9051  -2004    448    107       O  
ATOM    904  CB  PRO A 120     -34.634  46.432  21.323  1.00 83.76           C  
ANISOU  904  CB  PRO A 120    11672  11741   8411  -2712    580    131       C  
ATOM    905  CG  PRO A 120     -33.356  45.812  20.827  1.00 87.65           C  
ANISOU  905  CG  PRO A 120    11988  12522   8794  -2895    776     35       C  
ATOM    906  CD  PRO A 120     -32.558  45.423  22.050  1.00 83.22           C  
ANISOU  906  CD  PRO A 120    11143  12127   8352  -2787    792   -159       C  
ATOM    907  HA  PRO A 120     -35.298  46.454  23.376  1.00  0.00           H  
ATOM    908  HB2 PRO A 120     -35.438  46.216  20.619  1.00  0.00           H  
ATOM    909  HB3 PRO A 120     -34.474  47.495  21.503  1.00  0.00           H  
ATOM    910  HG2 PRO A 120     -33.588  44.919  20.246  1.00  0.00           H  
ATOM    911  HG3 PRO A 120     -32.797  46.547  20.248  1.00  0.00           H  
ATOM    912  HD2 PRO A 120     -32.067  44.467  21.870  1.00  0.00           H  
ATOM    913  HD3 PRO A 120     -31.902  46.248  22.329  1.00  0.00           H  
ATOM    914  N   ALA A 121     -35.487  43.433  22.076  1.00 78.36           N  
ANISOU  914  N   ALA A 121    10625  11377   7773  -2154    641    -17       N  
ATOM    915  CA  ALA A 121     -36.387  42.316  21.818  1.00 73.45           C  
ANISOU  915  CA  ALA A 121     9975  10764   7168  -1973    625     15       C  
ATOM    916  C   ALA A 121     -35.753  41.023  22.323  1.00 71.05           C  
ANISOU  916  C   ALA A 121     9460  10657   6877  -1837    735   -114       C  
ATOM    917  O   ALA A 121     -34.538  40.946  22.563  1.00 69.81           O  
ANISOU  917  O   ALA A 121     9158  10657   6708  -1902    816   -218       O  
ATOM    918  CB  ALA A 121     -36.704  42.192  20.315  1.00 78.93           C  
ANISOU  918  CB  ALA A 121    10829  11443   7718  -2131    597    115       C  
ATOM    919  H   ALA A 121     -34.498  43.287  21.934  1.00  0.00           H  
ATOM    920  HA  ALA A 121     -37.318  42.484  22.359  1.00  0.00           H  
ATOM    921  HB1 ALA A 121     -37.377  41.350  20.153  1.00  0.00           H  
ATOM    922  HB2 ALA A 121     -37.179  43.109  19.967  1.00  0.00           H  
ATOM    923  HB3 ALA A 121     -35.780  42.029  19.760  1.00  0.00           H  
ATOM    924  N   PHE A 122     -36.592  39.996  22.465  1.00 69.25           N  
ANISOU  924  N   PHE A 122     9201  10399   6713  -1651    723    -98       N  
ATOM    925  CA  PHE A 122     -36.145  38.695  22.937  1.00 67.36           C  
ANISOU  925  CA  PHE A 122     8803  10278   6515  -1496    805   -185       C  
ATOM    926  C   PHE A 122     -36.818  37.610  22.117  1.00 65.28           C  
ANISOU  926  C   PHE A 122     8569   9977   6257  -1458    827   -179       C  
ATOM    927  O   PHE A 122     -38.050  37.597  22.001  1.00 75.26           O  
ANISOU  927  O   PHE A 122     9909  11103   7585  -1419    734    -90       O  
ATOM    928  CB  PHE A 122     -36.479  38.513  24.415  1.00 79.08           C  
ANISOU  928  CB  PHE A 122    10248  11721   8077  -1297    770   -173       C  
ATOM    929  CG  PHE A 122     -35.454  37.716  25.166  1.00 74.25           C  
ANISOU  929  CG  PHE A 122     9488  11247   7475  -1185    788   -244       C  
ATOM    930  CD1 PHE A 122     -34.397  38.349  25.807  1.00 73.35           C  
ANISOU  930  CD1 PHE A 122     9298  11240   7330  -1241    727   -307       C  
ATOM    931  CD2 PHE A 122     -35.543  36.330  25.225  1.00 74.85           C  
ANISOU  931  CD2 PHE A 122     9499  11323   7619  -1027    832   -241       C  
ATOM    932  CE1 PHE A 122     -33.443  37.613  26.489  1.00 78.28           C  
ANISOU  932  CE1 PHE A 122     9758  11990   7995  -1124    674   -352       C  
ATOM    933  CE2 PHE A 122     -34.596  35.587  25.914  1.00 76.98           C  
ANISOU  933  CE2 PHE A 122     9632  11685   7934   -893    803   -276       C  
ATOM    934  CZ  PHE A 122     -33.543  36.226  26.541  1.00 76.53           C  
ANISOU  934  CZ  PHE A 122     9474  11753   7850   -932    706   -324       C  
ATOM    935  H   PHE A 122     -37.571  40.109  22.242  1.00  0.00           H  
ATOM    936  HA  PHE A 122     -35.065  38.621  22.805  1.00  0.00           H  
ATOM    937  HB2 PHE A 122     -36.591  39.491  24.884  1.00  0.00           H  
ATOM    938  HB3 PHE A 122     -37.452  38.031  24.509  1.00  0.00           H  
ATOM    939  HD1 PHE A 122     -34.314  39.425  25.776  1.00  0.00           H  
ATOM    940  HD2 PHE A 122     -36.356  35.820  24.731  1.00  0.00           H  
ATOM    941  HE1 PHE A 122     -32.623  38.115  26.980  1.00  0.00           H  
ATOM    942  HE2 PHE A 122     -34.682  34.511  25.960  1.00  0.00           H  
ATOM    943  HZ  PHE A 122     -32.798  35.650  27.071  1.00  0.00           H  
ATOM    944  N   LEU A 123     -36.012  36.706  21.554  1.00 64.19           N  
ANISOU  944  N   LEU A 123     8355   9951   6085  -1471    950   -293       N  
ATOM    945  CA  LEU A 123     -36.524  35.647  20.688  1.00 70.67           C  
ANISOU  945  CA  LEU A 123     9240  10723   6886  -1467    983   -337       C  
ATOM    946  C   LEU A 123     -36.878  34.424  21.527  1.00 73.84           C  
ANISOU  946  C   LEU A 123     9546  11050   7462  -1238    991   -345       C  
ATOM    947  O   LEU A 123     -35.999  33.829  22.168  1.00 90.73           O  
ANISOU  947  O   LEU A 123    11541  13250   9683  -1099   1062   -406       O  
ATOM    948  CB  LEU A 123     -35.489  35.271  19.632  1.00 71.20           C  
ANISOU  948  CB  LEU A 123     9305  10917   6832  -1596   1169   -495       C  
ATOM    949  CG  LEU A 123     -35.699  35.790  18.210  1.00 73.07           C  
ANISOU  949  CG  LEU A 123     9786  11165   6811  -1865   1178   -487       C  
ATOM    950  CD1 LEU A 123     -34.390  35.711  17.433  1.00 68.02           C  
ANISOU  950  CD1 LEU A 123     9113  10690   6043  -2014   1458   -655       C  
ATOM    951  CD2 LEU A 123     -36.780  35.002  17.482  1.00 73.42           C  
ANISOU  951  CD2 LEU A 123    10005  11096   6796  -1881   1070   -493       C  
ATOM    952  H   LEU A 123     -35.017  36.742  21.722  1.00  0.00           H  
ATOM    953  HA  LEU A 123     -37.424  36.004  20.188  1.00  0.00           H  
ATOM    954  HB2 LEU A 123     -34.500  35.570  19.979  1.00  0.00           H  
ATOM    955  HB3 LEU A 123     -35.384  34.186  19.605  1.00  0.00           H  
ATOM    956  HG  LEU A 123     -36.008  36.834  18.264  1.00  0.00           H  
ATOM    957 HD11 LEU A 123     -34.545  36.082  16.420  1.00  0.00           H  
ATOM    958 HD12 LEU A 123     -33.634  36.319  17.930  1.00  0.00           H  
ATOM    959 HD13 LEU A 123     -34.053  34.675  17.392  1.00  0.00           H  
ATOM    960 HD21 LEU A 123     -36.903  35.398  16.474  1.00  0.00           H  
ATOM    961 HD22 LEU A 123     -36.490  33.953  17.427  1.00  0.00           H  
ATOM    962 HD23 LEU A 123     -37.722  35.090  18.024  1.00  0.00           H  
ATOM    963  N   LEU A 124     -38.159  34.056  21.535  1.00 69.93           N  
ANISOU  963  N   LEU A 124     9117  10409   7044  -1206    903   -266       N  
ATOM    964  CA  LEU A 124     -38.627  32.869  22.243  1.00 76.78           C  
ANISOU  964  CA  LEU A 124     9930  11168   8076  -1038    932   -248       C  
ATOM    965  C   LEU A 124     -39.171  31.870  21.223  1.00 74.86           C  
ANISOU  965  C   LEU A 124     9761  10825   7857  -1110    927   -328       C  
ATOM    966  O   LEU A 124     -39.985  32.256  20.376  1.00 78.93           O  
ANISOU  966  O   LEU A 124    10372  11301   8316  -1264    802   -303       O  
ATOM    967  CB  LEU A 124     -39.729  33.212  23.250  1.00 81.16           C  
ANISOU  967  CB  LEU A 124    10471  11620   8747   -963    881   -104       C  
ATOM    968  CG  LEU A 124     -39.352  34.269  24.293  1.00 67.33           C  
ANISOU  968  CG  LEU A 124     8708   9936   6938   -911    883    -55       C  
ATOM    969  CD1 LEU A 124     -40.613  34.954  24.804  1.00 74.68           C  
ANISOU  969  CD1 LEU A 124     9652  10750   7971   -896    864     40       C  
ATOM    970  CD2 LEU A 124     -38.577  33.652  25.417  1.00 73.27           C  
ANISOU  970  CD2 LEU A 124     9424  10737   7678   -758    935    -52       C  
ATOM    971  H   LEU A 124     -38.846  34.606  21.039  1.00  0.00           H  
ATOM    972  HA  LEU A 124     -37.789  32.416  22.773  1.00  0.00           H  
ATOM    973  HB2 LEU A 124     -40.620  33.538  22.713  1.00  0.00           H  
ATOM    974  HB3 LEU A 124     -40.049  32.302  23.758  1.00  0.00           H  
ATOM    975  HG  LEU A 124     -38.724  35.019  23.812  1.00  0.00           H  
ATOM    976 HD11 LEU A 124     -40.344  35.706  25.546  1.00  0.00           H  
ATOM    977 HD12 LEU A 124     -41.129  35.434  23.972  1.00  0.00           H  
ATOM    978 HD13 LEU A 124     -41.270  34.213  25.260  1.00  0.00           H  
ATOM    979 HD21 LEU A 124     -38.320  34.420  26.146  1.00  0.00           H  
ATOM    980 HD22 LEU A 124     -39.183  32.884  25.898  1.00  0.00           H  
ATOM    981 HD23 LEU A 124     -37.664  33.203  25.026  1.00  0.00           H  
ATOM    982  N   PRO A 125     -38.761  30.603  21.279  1.00 79.49           N  
ANISOU  982  N   PRO A 125    10320  11347   8535  -1005   1029   -424       N  
ATOM    983  CA  PRO A 125     -39.207  29.664  20.239  1.00 66.29           C  
ANISOU  983  CA  PRO A 125     8757   9561   6868  -1102   1030   -551       C  
ATOM    984  C   PRO A 125     -40.414  28.863  20.674  1.00 73.13           C  
ANISOU  984  C   PRO A 125     9619  10224   7945  -1075    961   -466       C  
ATOM    985  O   PRO A 125     -40.411  28.271  21.760  1.00 84.09           O  
ANISOU  985  O   PRO A 125    10938  11518   9494   -912   1028   -375       O  
ATOM    986  CB  PRO A 125     -37.983  28.759  20.049  1.00 79.89           C  
ANISOU  986  CB  PRO A 125    10442  11292   8622   -990   1215   -735       C  
ATOM    987  CG  PRO A 125     -37.465  28.626  21.480  1.00 90.24           C  
ANISOU  987  CG  PRO A 125    11596  12601  10090   -755   1228   -608       C  
ATOM    988  CD  PRO A 125     -37.771  29.978  22.178  1.00 85.13           C  
ANISOU  988  CD  PRO A 125    10921  12075   9350   -799   1123   -439       C  
ATOM    989  HA  PRO A 125     -39.425  30.201  19.316  1.00  0.00           H  
ATOM    990  HB2 PRO A 125     -38.311  27.782  19.695  1.00  0.00           H  
ATOM    991  HB3 PRO A 125     -37.241  29.282  19.446  1.00  0.00           H  
ATOM    992  HG2 PRO A 125     -38.004  27.826  21.988  1.00  0.00           H  
ATOM    993  HG3 PRO A 125     -36.387  28.464  21.461  1.00  0.00           H  
ATOM    994  HD2 PRO A 125     -38.234  29.786  23.146  1.00  0.00           H  
ATOM    995  HD3 PRO A 125     -36.867  30.586  22.196  1.00  0.00           H  
ATOM    996  N   LEU A 126     -41.448  28.826  19.833  1.00 77.72           N  
ANISOU  996  N   LEU A 126    10277  10730   8524  -1253    814   -482       N  
ATOM    997  CA  LEU A 126     -42.525  27.851  19.966  1.00 85.70           C  
ANISOU  997  CA  LEU A 126    11267  11531   9766  -1286    760   -460       C  
ATOM    998  C   LEU A 126     -42.476  26.942  18.744  1.00 78.26           C  
ANISOU  998  C   LEU A 126    10493  10498   8745  -1430    729   -684       C  
ATOM    999  O   LEU A 126     -42.421  27.428  17.613  1.00 87.64           O  
ANISOU  999  O   LEU A 126    11826  11786   9686  -1603    620   -781       O  
ATOM   1000  CB  LEU A 126     -43.895  28.514  20.113  1.00 87.70           C  
ANISOU 1000  CB  LEU A 126    11408  11750  10163  -1376    583   -303       C  
ATOM   1001  CG  LEU A 126     -44.432  29.475  19.079  1.00 58.03           C  
ANISOU 1001  CG  LEU A 126     7699   8068   6281  -1548    327   -288       C  
ATOM   1002  CD1 LEU A 126     -45.036  28.760  17.911  1.00 86.95           C  
ANISOU 1002  CD1 LEU A 126    11479  11638   9920  -1755    128   -412       C  
ATOM   1003  CD2 LEU A 126     -45.500  30.377  19.720  1.00 77.80           C  
ANISOU 1003  CD2 LEU A 126     9999  10546   9015  -1507    224    -98       C  
ATOM   1004  H   LEU A 126     -41.504  29.488  19.072  1.00  0.00           H  
ATOM   1005  HA  LEU A 126     -42.337  27.247  20.854  1.00  0.00           H  
ATOM   1006  HB2 LEU A 126     -44.641  27.740  20.293  1.00  0.00           H  
ATOM   1007  HB3 LEU A 126     -43.952  28.987  21.094  1.00  0.00           H  
ATOM   1008  HG  LEU A 126     -43.613  30.100  18.722  1.00  0.00           H  
ATOM   1009 HD11 LEU A 126     -45.410  29.489  17.192  1.00  0.00           H  
ATOM   1010 HD12 LEU A 126     -44.279  28.136  17.435  1.00  0.00           H  
ATOM   1011 HD13 LEU A 126     -45.860  28.134  18.254  1.00  0.00           H  
ATOM   1012 HD21 LEU A 126     -45.887  31.070  18.973  1.00  0.00           H  
ATOM   1013 HD22 LEU A 126     -46.315  29.762  20.101  1.00  0.00           H  
ATOM   1014 HD23 LEU A 126     -45.056  30.939  20.541  1.00  0.00           H  
ATOM   1015  N   ASN A 127     -42.423  25.632  18.966  1.00 77.07           N  
ANISOU 1015  N   ASN A 127    10368  10143   8774  -1365    836   -771       N  
ATOM   1016  CA  ASN A 127     -42.393  24.666  17.879  1.00 65.49           C  
ANISOU 1016  CA  ASN A 127     9088   8539   7256  -1497    833  -1027       C  
ATOM   1017  C   ASN A 127     -43.175  23.421  18.276  1.00 75.93           C  
ANISOU 1017  C   ASN A 127    10399   9557   8896  -1514    826  -1021       C  
ATOM   1018  O   ASN A 127     -42.778  22.284  17.970  1.00 82.20           O  
ANISOU 1018  O   ASN A 127    11322  10144   9766  -1486    939  -1217       O  
ATOM   1019  CB  ASN A 127     -40.964  24.297  17.481  1.00 83.71           C  
ANISOU 1019  CB  ASN A 127    11484  10893   9428  -1377   1070  -1251       C  
ATOM   1020  CG  ASN A 127     -39.988  24.429  18.617  1.00 82.14           C  
ANISOU 1020  CG  ASN A 127    11103  10758   9348  -1096   1228  -1129       C  
ATOM   1021  ND2 ASN A 127     -38.727  24.745  18.292  1.00 78.34           N  
ANISOU 1021  ND2 ASN A 127    10591  10442   8732  -1015   1392  -1265       N  
ATOM   1022  OD1 ASN A 127     -40.354  24.250  19.781  1.00103.50           O  
ANISOU 1022  OD1 ASN A 127    13698  13370  12258   -968   1203   -914       O  
ATOM   1023  H   ASN A 127     -42.402  25.281  19.913  1.00  0.00           H  
ATOM   1024  HA  ASN A 127     -42.882  25.113  17.014  1.00  0.00           H  
ATOM   1025  HB2 ASN A 127     -40.946  23.274  17.105  1.00  0.00           H  
ATOM   1026  HB3 ASN A 127     -40.644  24.930  16.653  1.00  0.00           H  
ATOM   1027 HD21 ASN A 127     -38.474  24.882  17.324  1.00  0.00           H  
ATOM   1028 HD22 ASN A 127     -38.029  24.847  19.015  1.00  0.00           H  
ATOM   1029  N   GLN A 128     -44.312  23.628  18.950  1.00 69.72           N  
ANISOU 1029  N   GLN A 128     9452   8715   8323  -1569    716   -804       N  
ATOM   1030  CA  GLN A 128     -45.236  22.539  19.240  1.00 69.88           C  
ANISOU 1030  CA  GLN A 128     9443   8446   8662  -1665    703   -781       C  
ATOM   1031  C   GLN A 128     -46.589  23.144  19.580  1.00 68.23           C  
ANISOU 1031  C   GLN A 128     9007   8268   8648  -1798    552   -588       C  
ATOM   1032  O   GLN A 128     -46.705  24.346  19.856  1.00 68.22           O  
ANISOU 1032  O   GLN A 128     8877   8478   8564  -1740    505   -450       O  
ATOM   1033  CB  GLN A 128     -44.735  21.644  20.386  1.00 75.60           C  
ANISOU 1033  CB  GLN A 128    10173   8974   9579  -1452    941   -672       C  
ATOM   1034  CG  GLN A 128     -44.063  22.405  21.516  1.00 76.90           C  
ANISOU 1034  CG  GLN A 128    10244   9324   9652  -1212   1064   -463       C  
ATOM   1035  CD  GLN A 128     -44.122  21.644  22.815  1.00 81.77           C  
ANISOU 1035  CD  GLN A 128    10867   9737  10466  -1080   1218   -249       C  
ATOM   1036  NE2 GLN A 128     -45.306  21.607  23.420  1.00 85.41           N  
ANISOU 1036  NE2 GLN A 128    11230  10107  11114  -1211   1249    -73       N  
ATOM   1037  OE1 GLN A 128     -43.116  21.090  23.275  1.00 87.89           O  
ANISOU 1037  OE1 GLN A 128    11729  10429  11237   -865   1309   -232       O  
ATOM   1038  H   GLN A 128     -44.547  24.556  19.271  1.00  0.00           H  
ATOM   1039  HA  GLN A 128     -45.344  21.928  18.344  1.00  0.00           H  
ATOM   1040  HB2 GLN A 128     -45.569  21.067  20.785  1.00  0.00           H  
ATOM   1041  HB3 GLN A 128     -44.043  20.902  19.989  1.00  0.00           H  
ATOM   1042  HG2 GLN A 128     -43.022  22.597  21.255  1.00  0.00           H  
ATOM   1043  HG3 GLN A 128     -44.549  23.373  21.640  1.00  0.00           H  
ATOM   1044 HE21 GLN A 128     -46.100  22.073  23.005  1.00  0.00           H  
ATOM   1045 HE22 GLN A 128     -45.411  21.113  24.294  1.00  0.00           H  
ATOM   1046  N   GLU A 129     -47.612  22.290  19.553  1.00 71.00           N  
ANISOU 1046  N   GLU A 129     9292   8383   9301  -1980    487   -594       N  
ATOM   1047  CA  GLU A 129     -48.973  22.743  19.805  1.00 71.56           C  
ANISOU 1047  CA  GLU A 129     9077   8461   9653  -2122    354   -440       C  
ATOM   1048  C   GLU A 129     -49.077  23.462  21.152  1.00 86.41           C  
ANISOU 1048  C   GLU A 129    10767  10444  11621  -1935    584   -188       C  
ATOM   1049  O   GLU A 129     -49.458  24.636  21.221  1.00 83.22           O  
ANISOU 1049  O   GLU A 129    10190  10221  11206  -1899    497    -97       O  
ATOM   1050  CB  GLU A 129     -49.920  21.542  19.757  1.00 77.84           C  
ANISOU 1050  CB  GLU A 129     9809   8955  10813  -2351    322   -483       C  
ATOM   1051  CG  GLU A 129     -51.236  21.801  19.050  1.00 87.73           C  
ANISOU 1051  CG  GLU A 129    10824  10210  12300  -2622    -21   -508       C  
ATOM   1052  CD  GLU A 129     -52.100  20.552  18.952  1.00103.20           C  
ANISOU 1052  CD  GLU A 129    12718  11856  14638  -2893    -64   -581       C  
ATOM   1053  OE1 GLU A 129     -51.536  19.443  18.793  1.00107.45           O  
ANISOU 1053  OE1 GLU A 129    13538  12163  15127  -2921     47   -733       O  
ATOM   1054  OE2 GLU A 129     -53.346  20.672  19.030  1.00114.23           O1-
ANISOU 1054  OE2 GLU A 129    13763  13217  16423  -3080   -206   -496       O1-
ATOM   1055  H   GLU A 129     -47.449  21.313  19.356  1.00  0.00           H  
ATOM   1056  HA  GLU A 129     -49.258  23.440  19.017  1.00  0.00           H  
ATOM   1057  HB2 GLU A 129     -49.414  20.702  19.281  1.00  0.00           H  
ATOM   1058  HB3 GLU A 129     -50.117  21.197  20.772  1.00  0.00           H  
ATOM   1059  HG2 GLU A 129     -51.784  22.580  19.579  1.00  0.00           H  
ATOM   1060  HG3 GLU A 129     -51.040  22.185  18.049  1.00  0.00           H  
ATOM   1061  N   ASP A 130     -48.744  22.759  22.240  1.00 85.37           N  
ANISOU 1061  N   ASP A 130    10697  10175  11565  -1814    876    -73       N  
ATOM   1062  CA  ASP A 130     -48.950  23.273  23.589  1.00 81.29           C  
ANISOU 1062  CA  ASP A 130    10060   9724  11101  -1683   1121    156       C  
ATOM   1063  C   ASP A 130     -47.784  24.162  24.007  1.00 86.77           C  
ANISOU 1063  C   ASP A 130    10874  10650  11446  -1439   1179    187       C  
ATOM   1064  O   ASP A 130     -46.613  23.782  23.870  1.00 84.97           O  
ANISOU 1064  O   ASP A 130    10842  10425  11016  -1311   1188    111       O  
ATOM   1065  CB  ASP A 130     -49.122  22.117  24.574  1.00100.79           C  
ANISOU 1065  CB  ASP A 130    12608  11935  13750  -1698   1384    299       C  
ATOM   1066  CG  ASP A 130     -49.573  22.585  25.950  1.00101.65           C  
ANISOU 1066  CG  ASP A 130    12622  12102  13899  -1633   1672    531       C  
ATOM   1067  OD1 ASP A 130     -49.151  23.684  26.377  1.00104.18           O  
ANISOU 1067  OD1 ASP A 130    12937  12658  13989  -1468   1704    567       O  
ATOM   1068  OD2 ASP A 130     -50.346  21.850  26.612  1.00 99.14           O1-
ANISOU 1068  OD2 ASP A 130    12257  11581  13830  -1768   1889    666       O1-
ATOM   1069  H   ASP A 130     -48.335  21.840  22.142  1.00  0.00           H  
ATOM   1070  HA  ASP A 130     -49.861  23.872  23.596  1.00  0.00           H  
ATOM   1071  HB2 ASP A 130     -49.848  21.407  24.177  1.00  0.00           H  
ATOM   1072  HB3 ASP A 130     -48.180  21.576  24.666  1.00  0.00           H  
ATOM   1073  N   ASN A 131     -48.114  25.359  24.509  1.00 83.12           N  
ANISOU 1073  N   ASN A 131    10266  10363  10952  -1378   1218    280       N  
ATOM   1074  CA  ASN A 131     -47.129  26.252  25.095  1.00 76.01           C  
ANISOU 1074  CA  ASN A 131     9467   9661   9754  -1180   1284    319       C  
ATOM   1075  C   ASN A 131     -47.708  26.974  26.309  1.00 72.08           C  
ANISOU 1075  C   ASN A 131     8869   9215   9303  -1117   1499    465       C  
ATOM   1076  O   ASN A 131     -47.372  28.140  26.562  1.00 66.43           O  
ANISOU 1076  O   ASN A 131     8153   8667   8421  -1017   1489    460       O  
ATOM   1077  CB  ASN A 131     -46.634  27.256  24.068  1.00 75.02           C  
ANISOU 1077  CB  ASN A 131     9350   9720   9436  -1183   1056    194       C  
ATOM   1078  CG  ASN A 131     -45.917  26.598  22.912  1.00 74.74           C  
ANISOU 1078  CG  ASN A 131     9464   9661   9272  -1244    918     19       C  
ATOM   1079  ND2 ASN A 131     -46.526  26.686  21.733  1.00 85.41           N  
ANISOU 1079  ND2 ASN A 131    10790  11000  10664  -1425    689    -81       N  
ATOM   1080  OD1 ASN A 131     -44.827  26.026  23.062  1.00 74.83           O  
ANISOU 1080  OD1 ASN A 131     9616   9663   9153  -1127   1009    -35       O  
ATOM   1081  H   ASN A 131     -49.075  25.668  24.488  1.00  0.00           H  
ATOM   1082  HA  ASN A 131     -46.280  25.654  25.426  1.00  0.00           H  
ATOM   1083  HB2 ASN A 131     -47.478  27.833  23.690  1.00  0.00           H  
ATOM   1084  HB3 ASN A 131     -45.965  27.968  24.551  1.00  0.00           H  
ATOM   1085 HD21 ASN A 131     -47.409  27.169  21.656  1.00  0.00           H  
ATOM   1086 HD22 ASN A 131     -46.105  26.269  20.915  1.00  0.00           H  
ATOM   1087  N   THR A 132     -48.590  26.302  27.064  1.00 87.35           N  
ANISOU 1087  N   THR A 132     9446  11493  12248   1513   1716   1762       N  
ATOM   1088  CA  THR A 132     -49.184  26.917  28.249  1.00 81.30           C  
ANISOU 1088  CA  THR A 132     8605  10983  11302   1823   1747   1994       C  
ATOM   1089  C   THR A 132     -48.103  27.376  29.227  1.00 80.01           C  
ANISOU 1089  C   THR A 132     8521  11075  10803   2117   1732   1986       C  
ATOM   1090  O   THR A 132     -48.065  28.547  29.632  1.00 81.72           O  
ANISOU 1090  O   THR A 132     8834  11501  10714   2236   1599   1853       O  
ATOM   1091  CB  THR A 132     -50.133  25.932  28.935  1.00 83.24           C  
ANISOU 1091  CB  THR A 132     8643  11172  11814   1917   1991   2382       C  
ATOM   1092  CG2 THR A 132     -51.329  25.629  28.041  1.00 78.77           C  
ANISOU 1092  CG2 THR A 132     7951  10410  11568   1589   1949   2390       C  
ATOM   1093  OG1 THR A 132     -49.429  24.709  29.224  1.00 93.13           O  
ANISOU 1093  OG1 THR A 132     9862  12247  13277   1976   2174   2551       O  
ATOM   1094  H   THR A 132     -48.851  25.358  26.816  1.00  0.00           H  
ATOM   1095  HA  THR A 132     -49.758  27.788  27.935  1.00  0.00           H  
ATOM   1096  HB  THR A 132     -50.487  26.369  29.869  1.00  0.00           H  
ATOM   1097  HG1 THR A 132     -49.466  24.130  28.459  1.00  0.00           H  
ATOM   1098 HG21 THR A 132     -51.992  24.927  28.546  1.00  0.00           H  
ATOM   1099 HG22 THR A 132     -51.870  26.552  27.831  1.00  0.00           H  
ATOM   1100 HG23 THR A 132     -50.982  25.191  27.105  1.00  0.00           H  
ATOM   1101  N   ASN A 133     -47.204  26.455  29.606  1.00 72.39           N  
ANISOU 1101  N   ASN A 133     7508  10079   9919   2228   1853   2124       N  
ATOM   1102  CA  ASN A 133     -46.135  26.801  30.540  1.00 76.86           C  
ANISOU 1102  CA  ASN A 133     8098  10947  10160   2477   1788   2162       C  
ATOM   1103  C   ASN A 133     -45.349  28.012  30.045  1.00 75.00           C  
ANISOU 1103  C   ASN A 133     8013  10817   9668   2346   1529   1778       C  
ATOM   1104  O   ASN A 133     -45.132  28.977  30.785  1.00 83.75           O  
ANISOU 1104  O   ASN A 133     9204  12198  10421   2474   1392   1687       O  
ATOM   1105  CB  ASN A 133     -45.212  25.606  30.733  1.00 86.06           C  
ANISOU 1105  CB  ASN A 133     9138  12007  11554   2587   1919   2386       C  
ATOM   1106  CG  ASN A 133     -44.754  25.450  32.172  1.00 91.54           C  
ANISOU 1106  CG  ASN A 133     9742  13066  11975   2925   1934   2745       C  
ATOM   1107  ND2 ASN A 133     -43.535  24.934  32.354  1.00 93.04           N  
ANISOU 1107  ND2 ASN A 133     9839  13289  12223   3023   1895   2858       N  
ATOM   1108  OD1 ASN A 133     -45.480  25.782  33.105  1.00 88.98           O  
ANISOU 1108  OD1 ASN A 133     9429  13015  11365   3079   1977   2921       O  
ATOM   1109  H   ASN A 133     -47.263  25.513  29.245  1.00  0.00           H  
ATOM   1110  HA  ASN A 133     -46.584  27.050  31.502  1.00  0.00           H  
ATOM   1111  HB2 ASN A 133     -45.724  24.698  30.415  1.00  0.00           H  
ATOM   1112  HB3 ASN A 133     -44.342  25.712  30.085  1.00  0.00           H  
ATOM   1113 HD21 ASN A 133     -42.973  24.672  31.557  1.00  0.00           H  
ATOM   1114 HD22 ASN A 133     -43.175  24.806  33.289  1.00  0.00           H  
ATOM   1115  N   LEU A 134     -44.933  27.988  28.779  1.00 88.39           N  
ANISOU 1115  N   LEU A 134     9756  12297  11531   2061   1470   1535       N  
ATOM   1116  CA  LEU A 134     -44.165  29.108  28.239  1.00 69.76           C  
ANISOU 1116  CA  LEU A 134     7517  10026   8960   1890   1245   1234       C  
ATOM   1117  C   LEU A 134     -44.935  30.421  28.351  1.00 74.37           C  
ANISOU 1117  C   LEU A 134     8241  10665   9354   1870   1072   1121       C  
ATOM   1118  O   LEU A 134     -44.367  31.461  28.709  1.00 82.46           O  
ANISOU 1118  O   LEU A 134     9366  11826  10139   1886    893    959       O  
ATOM   1119  CB  LEU A 134     -43.807  28.835  26.783  1.00 80.56           C  
ANISOU 1119  CB  LEU A 134     8918  11191  10501   1562   1262   1026       C  
ATOM   1120  CG  LEU A 134     -43.067  29.964  26.053  1.00 84.05           C  
ANISOU 1120  CG  LEU A 134     9471  11719  10748   1319   1057    778       C  
ATOM   1121  CD1 LEU A 134     -41.715  30.214  26.709  1.00 88.35           C  
ANISOU 1121  CD1 LEU A 134     9926  12486  11157   1440    993    759       C  
ATOM   1122  CD2 LEU A 134     -42.882  29.643  24.574  1.00 85.62           C  
ANISOU 1122  CD2 LEU A 134     9713  11781  11035    976   1121    593       C  
ATOM   1123  H   LEU A 134     -45.148  27.195  28.192  1.00  0.00           H  
ATOM   1124  HA  LEU A 134     -43.241  29.200  28.810  1.00  0.00           H  
ATOM   1125  HB2 LEU A 134     -43.217  27.920  26.723  1.00  0.00           H  
ATOM   1126  HB3 LEU A 134     -44.712  28.583  26.231  1.00  0.00           H  
ATOM   1127  HG  LEU A 134     -43.662  30.874  26.135  1.00  0.00           H  
ATOM   1128 HD11 LEU A 134     -41.198  31.017  26.183  1.00  0.00           H  
ATOM   1129 HD12 LEU A 134     -41.863  30.499  27.751  1.00  0.00           H  
ATOM   1130 HD13 LEU A 134     -41.115  29.305  26.663  1.00  0.00           H  
ATOM   1131 HD21 LEU A 134     -42.355  30.463  24.087  1.00  0.00           H  
ATOM   1132 HD22 LEU A 134     -42.302  28.726  24.470  1.00  0.00           H  
ATOM   1133 HD23 LEU A 134     -43.857  29.510  24.106  1.00  0.00           H  
ATOM   1134  N   ALA A 135     -46.231  30.399  28.050  1.00 67.97           N  
ANISOU 1134  N   ALA A 135     7416   9721   8690   1833   1119   1204       N  
ATOM   1135  CA  ALA A 135     -47.016  31.622  28.141  1.00 70.06           C  
ANISOU 1135  CA  ALA A 135     7767   9989   8863   1875    985   1130       C  
ATOM   1136  C   ALA A 135     -47.027  32.175  29.558  1.00 81.90           C  
ANISOU 1136  C   ALA A 135     9308  11709  10100   2210   1027   1121       C  
ATOM   1137  O   ALA A 135     -47.101  33.396  29.746  1.00 81.87           O  
ANISOU 1137  O   ALA A 135     9446  11694   9969   2257    892    921       O  
ATOM   1138  CB  ALA A 135     -48.452  31.355  27.674  1.00 79.21           C  
ANISOU 1138  CB  ALA A 135     8806  11018  10271   1817   1043   1295       C  
ATOM   1139  H   ALA A 135     -46.667  29.536  27.759  1.00  0.00           H  
ATOM   1140  HA  ALA A 135     -46.571  32.368  27.482  1.00  0.00           H  
ATOM   1141  HB1 ALA A 135     -49.034  32.274  27.744  1.00  0.00           H  
ATOM   1142  HB2 ALA A 135     -48.440  31.011  26.640  1.00  0.00           H  
ATOM   1143  HB3 ALA A 135     -48.904  30.590  28.305  1.00  0.00           H  
ATOM   1144  N   ARG A 136     -46.949  31.298  30.566  1.00 87.42           N  
ANISOU 1144  N   ARG A 136     9902  12606  10710   2438   1218   1333       N  
ATOM   1145  CA  ARG A 136     -47.128  31.725  31.951  1.00 73.88           C  
ANISOU 1145  CA  ARG A 136     8229  11185   8658   2750   1296   1343       C  
ATOM   1146  C   ARG A 136     -45.876  32.415  32.462  1.00 69.85           C  
ANISOU 1146  C   ARG A 136     7864  10874   7802   2747   1084   1094       C  
ATOM   1147  O   ARG A 136     -45.933  33.594  32.882  1.00 76.00           O  
ANISOU 1147  O   ARG A 136     8819  11698   8358   2803    976    799       O  
ATOM   1148  CB  ARG A 136     -47.465  30.513  32.826  1.00 81.80           C  
ANISOU 1148  CB  ARG A 136     9057  12377   9645   2959   1561   1742       C  
ATOM   1149  CG  ARG A 136     -47.786  30.860  34.260  1.00 86.32           C  
ANISOU 1149  CG  ARG A 136     9668  13340   9791   3272   1695   1792       C  
ATOM   1150  CD  ARG A 136     -48.102  29.607  35.092  1.00 79.11           C  
ANISOU 1150  CD  ARG A 136     8565  12636   8857   3449   1967   2295       C  
ATOM   1151  NE  ARG A 136     -47.231  28.485  34.759  1.00 71.71           N  
ANISOU 1151  NE  ARG A 136     7519  11571   8157   3350   1929   2546       N  
ATOM   1152  CZ  ARG A 136     -46.026  28.288  35.284  1.00 77.56           C  
ANISOU 1152  CZ  ARG A 136     8265  12548   8657   3422   1790   2612       C  
ATOM   1153  NH1 ARG A 136     -45.308  27.226  34.926  1.00 86.04           N  
ANISOU 1153  NH1 ARG A 136     9195  13443  10054   3381   1802   2864       N  
ATOM   1154  NH2 ARG A 136     -45.541  29.146  36.179  1.00 84.22           N1+
ANISOU 1154  NH2 ARG A 136     9243  13805   8954   3535   1637   2418       N1+
ATOM   1155  H   ARG A 136     -46.764  30.324  30.375  1.00  0.00           H  
ATOM   1156  HA  ARG A 136     -47.958  32.430  31.995  1.00  0.00           H  
ATOM   1157  HB2 ARG A 136     -48.305  29.973  32.388  1.00  0.00           H  
ATOM   1158  HB3 ARG A 136     -46.634  29.808  32.802  1.00  0.00           H  
ATOM   1159  HG2 ARG A 136     -46.941  31.386  34.704  1.00  0.00           H  
ATOM   1160  HG3 ARG A 136     -48.639  31.538  34.287  1.00  0.00           H  
ATOM   1161  HD2 ARG A 136     -48.002  29.841  36.152  1.00  0.00           H  
ATOM   1162  HD3 ARG A 136     -49.141  29.319  34.933  1.00  0.00           H  
ATOM   1163  HE  ARG A 136     -47.599  27.833  34.081  1.00  0.00           H  
ATOM   1164 HH11 ARG A 136     -45.679  26.569  34.255  1.00  0.00           H  
ATOM   1165 HH12 ARG A 136     -44.392  27.077  35.326  1.00  0.00           H  
ATOM   1166 HH21 ARG A 136     -46.089  29.947  36.459  1.00  0.00           H  
ATOM   1167 HH22 ARG A 136     -44.625  28.996  36.578  1.00  0.00           H  
ATOM   1168  N   VAL A 137     -44.742  31.693  32.460  1.00 60.24           N  
ANISOU 1168  N   VAL A 137     6554   9764   6570   2685   1026   1203       N  
ATOM   1169  CA  VAL A 137     -43.468  32.326  32.779  1.00 61.28           C  
ANISOU 1169  CA  VAL A 137     6753  10096   6434   2608    774    986       C  
ATOM   1170  C   VAL A 137     -43.343  33.681  32.065  1.00 78.15           C  
ANISOU 1170  C   VAL A 137     9081  12011   8603   2366    557    603       C  
ATOM   1171  O   VAL A 137     -42.915  34.680  32.652  1.00 91.20           O  
ANISOU 1171  O   VAL A 137    10885  13783   9986   2347    371    326       O  
ATOM   1172  CB  VAL A 137     -42.319  31.398  32.392  1.00 65.70           C  
ANISOU 1172  CB  VAL A 137     7116  10686   7161   2525    750   1159       C  
ATOM   1173  CG1 VAL A 137     -41.033  31.787  33.135  1.00 75.92           C  
ANISOU 1173  CG1 VAL A 137     8366  12345   8137   2523    499   1080       C  
ATOM   1174  CG2 VAL A 137     -42.669  29.936  32.668  1.00 77.67           C  
ANISOU 1174  CG2 VAL A 137     8445  12187   8880   2724   1012   1586       C  
ATOM   1175  H   VAL A 137     -44.771  30.708  32.237  1.00  0.00           H  
ATOM   1176  HA  VAL A 137     -43.427  32.497  33.855  1.00  0.00           H  
ATOM   1177  HB  VAL A 137     -42.139  31.508  31.323  1.00  0.00           H  
ATOM   1178 HG11 VAL A 137     -40.227  31.113  32.845  1.00  0.00           H  
ATOM   1179 HG12 VAL A 137     -40.760  32.811  32.879  1.00  0.00           H  
ATOM   1180 HG13 VAL A 137     -41.198  31.714  34.210  1.00  0.00           H  
ATOM   1181 HG21 VAL A 137     -41.831  29.301  32.382  1.00  0.00           H  
ATOM   1182 HG22 VAL A 137     -42.877  29.806  33.730  1.00  0.00           H  
ATOM   1183 HG23 VAL A 137     -43.550  29.657  32.089  1.00  0.00           H  
ATOM   1184  N   LEU A 138     -43.757  33.722  30.815  1.00 71.61           N  
ANISOU 1184  N   LEU A 138     8255  10854   8098   2163    572    599       N  
ATOM   1185  CA  LEU A 138     -43.676  34.954  30.042  1.00 68.66           C  
ANISOU 1185  CA  LEU A 138     8046  10245   7798   1921    369    349       C  
ATOM   1186  C   LEU A 138     -44.634  36.001  30.591  1.00 65.97           C  
ANISOU 1186  C   LEU A 138     7874   9794   7399   2098    362    188       C  
ATOM   1187  O   LEU A 138     -44.246  37.154  30.808  1.00 78.06           O  
ANISOU 1187  O   LEU A 138     9586  11236   8837   2025    179    -97       O  
ATOM   1188  CB  LEU A 138     -43.975  34.635  28.578  1.00 77.19           C  
ANISOU 1188  CB  LEU A 138     9078  11079   9172   1665    392    451       C  
ATOM   1189  CG  LEU A 138     -43.560  35.608  27.480  1.00 62.25           C  
ANISOU 1189  CG  LEU A 138     7300   8995   7357   1323    185    321       C  
ATOM   1190  CD1 LEU A 138     -44.364  36.892  27.599  1.00 72.83           C  
ANISOU 1190  CD1 LEU A 138     8811  10109   8753   1382     59    226       C  
ATOM   1191  CD2 LEU A 138     -42.091  35.925  27.521  1.00 65.31           C  
ANISOU 1191  CD2 LEU A 138     7676   9516   7625   1136     47    183       C  
ATOM   1192  H   LEU A 138     -44.136  32.893  30.381  1.00  0.00           H  
ATOM   1193  HA  LEU A 138     -42.660  35.342  30.112  1.00  0.00           H  
ATOM   1194  HB2 LEU A 138     -43.579  33.647  28.343  1.00  0.00           H  
ATOM   1195  HB3 LEU A 138     -45.038  34.417  28.474  1.00  0.00           H  
ATOM   1196  HG  LEU A 138     -43.785  35.152  26.516  1.00  0.00           H  
ATOM   1197 HD11 LEU A 138     -44.063  37.584  26.812  1.00  0.00           H  
ATOM   1198 HD12 LEU A 138     -45.426  36.667  27.498  1.00  0.00           H  
ATOM   1199 HD13 LEU A 138     -44.180  37.347  28.572  1.00  0.00           H  
ATOM   1200 HD21 LEU A 138     -41.847  36.622  26.719  1.00  0.00           H  
ATOM   1201 HD22 LEU A 138     -41.843  36.376  28.482  1.00  0.00           H  
ATOM   1202 HD23 LEU A 138     -41.517  35.007  27.392  1.00  0.00           H  
ATOM   1203  N   THR A 139     -45.895  35.623  30.830  1.00 70.99           N  
ANISOU 1203  N   THR A 139     8436  10409   8129   2332    578    356       N  
ATOM   1204  CA  THR A 139     -46.851  36.590  31.372  1.00 69.21           C  
ANISOU 1204  CA  THR A 139     8324  10081   7892   2565    639    199       C  
ATOM   1205  C   THR A 139     -46.431  37.071  32.759  1.00 78.70           C  
ANISOU 1205  C   THR A 139     9682  11546   8675   2769    655    -80       C  
ATOM   1206  O   THR A 139     -46.539  38.263  33.077  1.00 86.63           O  
ANISOU 1206  O   THR A 139    10897  12385   9634   2828    583   -425       O  
ATOM   1207  CB  THR A 139     -48.248  35.973  31.435  1.00 77.01           C  
ANISOU 1207  CB  THR A 139     9117  11079   9065   2783    905    478       C  
ATOM   1208  CG2 THR A 139     -49.323  37.059  31.398  1.00 79.03           C  
ANISOU 1208  CG2 THR A 139     9413  11094   9519   2967    942    368       C  
ATOM   1209  OG1 THR A 139     -48.429  35.082  30.321  1.00 84.67           O  
ANISOU 1209  OG1 THR A 139     9918  11936  10317   2543    887    746       O  
ATOM   1210  H   THR A 139     -46.183  34.675  30.636  1.00  0.00           H  
ATOM   1211  HA  THR A 139     -46.885  37.451  30.705  1.00  0.00           H  
ATOM   1212  HB  THR A 139     -48.345  35.408  32.362  1.00  0.00           H  
ATOM   1213  HG1 THR A 139     -49.306  34.694  30.360  1.00  0.00           H  
ATOM   1214 HG21 THR A 139     -50.309  36.597  31.444  1.00  0.00           H  
ATOM   1215 HG22 THR A 139     -49.195  37.727  32.250  1.00  0.00           H  
ATOM   1216 HG23 THR A 139     -49.232  37.629  30.474  1.00  0.00           H  
ATOM   1217  N   ASN A 140     -45.963  36.153  33.606  1.00 74.98           N  
ANISOU 1217  N   ASN A 140     9118  11480   7891   2874    744     68       N  
ATOM   1218  CA  ASN A 140     -45.469  36.543  34.923  1.00 84.01           C  
ANISOU 1218  CA  ASN A 140    10409  12982   8528   3014    708   -182       C  
ATOM   1219  C   ASN A 140     -44.347  37.569  34.804  1.00 83.95           C  
ANISOU 1219  C   ASN A 140    10594  12877   8428   2740    360   -577       C  
ATOM   1220  O   ASN A 140     -44.371  38.620  35.457  1.00100.64           O  
ANISOU 1220  O   ASN A 140    12951  14963  10324   2787    294  -1004       O  
ATOM   1221  CB  ASN A 140     -44.976  35.310  35.681  1.00 71.48           C  
ANISOU 1221  CB  ASN A 140     8647  11863   6648   3116    783    163       C  
ATOM   1222  CG  ASN A 140     -46.107  34.393  36.102  1.00 71.51           C  
ANISOU 1222  CG  ASN A 140     8488  12002   6679   3389   1150    547       C  
ATOM   1223  ND2 ASN A 140     -45.749  33.240  36.685  1.00 74.09           N  
ANISOU 1223  ND2 ASN A 140     8647  12665   6840   3479   1234    951       N  
ATOM   1224  OD1 ASN A 140     -47.293  34.713  35.912  1.00 69.85           O  
ANISOU 1224  OD1 ASN A 140     8272  11595   6674   3519   1357    525       O  
ATOM   1225  H   ASN A 140     -45.949  35.179  33.338  1.00  0.00           H  
ATOM   1226  HA  ASN A 140     -46.290  36.990  35.484  1.00  0.00           H  
ATOM   1227  HB2 ASN A 140     -44.275  34.757  35.056  1.00  0.00           H  
ATOM   1228  HB3 ASN A 140     -44.418  35.626  36.563  1.00  0.00           H  
ATOM   1229 HD21 ASN A 140     -44.772  33.025  36.821  1.00  0.00           H  
ATOM   1230 HD22 ASN A 140     -46.457  32.586  36.988  1.00  0.00           H  
ATOM   1231  N   HIS A 141     -43.345  37.273  33.971  1.00 77.68           N  
ANISOU 1231  N   HIS A 141     9683  12019   7815   2438    155   -460       N  
ATOM   1232  CA  HIS A 141     -42.191  38.158  33.844  1.00 74.02           C  
ANISOU 1232  CA  HIS A 141     9328  11503   7292   2125   -175   -767       C  
ATOM   1233  C   HIS A 141     -42.607  39.555  33.399  1.00 78.15           C  
ANISOU 1233  C   HIS A 141    10107  11539   8049   2011   -269  -1105       C  
ATOM   1234  O   HIS A 141     -42.039  40.554  33.854  1.00 89.97           O  
ANISOU 1234  O   HIS A 141    11804  12975   9405   1860   -484  -1500       O  
ATOM   1235  CB  HIS A 141     -41.192  37.544  32.869  1.00 75.13           C  
ANISOU 1235  CB  HIS A 141     9241  11645   7660   1845   -287   -529       C  
ATOM   1236  CG  HIS A 141     -40.078  38.460  32.482  1.00 81.49           C  
ANISOU 1236  CG  HIS A 141    10095  12353   8516   1465   -595   -770       C  
ATOM   1237  CD2 HIS A 141     -40.281  39.618  31.763  1.00 84.12           C  
ANISOU 1237  CD2 HIS A 141    10263  12977   8720   1252   -820   -787       C  
ATOM   1238  ND1 HIS A 141     -38.743  38.375  32.690  1.00 91.12           N  
ANISOU 1238  ND1 HIS A 141    11511  13120   9989   1242   -705   -972       N  
ATOM   1239  CE1 HIS A 141     -38.172  39.482  32.108  1.00 92.87           C  
ANISOU 1239  CE1 HIS A 141    11711  13345  10231    880   -970  -1115       C  
ATOM   1240  NE2 HIS A 141     -39.122  40.219  31.559  1.00 90.87           N  
ANISOU 1240  NE2 HIS A 141    11220  13559   9746    874  -1047  -1019       N  
ATOM   1241  H   HIS A 141     -43.380  36.428  33.419  1.00  0.00           H  
ATOM   1242  HA  HIS A 141     -41.712  38.238  34.820  1.00  0.00           H  
ATOM   1243  HB2 HIS A 141     -40.777  36.634  33.302  1.00  0.00           H  
ATOM   1244  HB3 HIS A 141     -41.717  37.215  31.972  1.00  0.00           H  
ATOM   1245  HD1 HIS A 141     -38.333  37.535  33.231  1.00  0.00           H  
ATOM   1246  HD2 HIS A 141     -41.215  39.880  31.481  1.00  0.00           H  
ATOM   1247  HE1 HIS A 141     -37.172  39.616  32.151  1.00  0.00           H  
ATOM   1248  N   ILE A 142     -43.598  39.651  32.512  1.00 81.00           N  
ANISOU 1248  N   ILE A 142    10454  11530   8791   2068   -131   -940       N  
ATOM   1249  CA  ILE A 142     -44.061  40.961  32.077  1.00 79.87           C  
ANISOU 1249  CA  ILE A 142    10524  10884   8941   2011   -217  -1167       C  
ATOM   1250  C   ILE A 142     -44.637  41.727  33.251  1.00 79.58           C  
ANISOU 1250  C   ILE A 142    10715  10813   8711   2315   -103  -1572       C  
ATOM   1251  O   ILE A 142     -44.454  42.942  33.366  1.00 96.97           O  
ANISOU 1251  O   ILE A 142    13169  12657  11020   2221   -246  -1957       O  
ATOM   1252  CB  ILE A 142     -45.097  40.811  30.954  1.00 82.89           C  
ANISOU 1252  CB  ILE A 142    10789  10968   9737   2049   -111   -829       C  
ATOM   1253  CG1 ILE A 142     -44.400  40.505  29.635  1.00 77.67           C  
ANISOU 1253  CG1 ILE A 142    10016  10245   9250   1649   -274   -578       C  
ATOM   1254  CG2 ILE A 142     -45.930  42.074  30.802  1.00 87.93           C  
ANISOU 1254  CG2 ILE A 142    11601  11112  10698   2177   -123   -986       C  
ATOM   1255  CD1 ILE A 142     -45.248  39.699  28.697  1.00 86.23           C  
ANISOU 1255  CD1 ILE A 142    10913  11313  10538   1660   -150   -205       C  
ATOM   1256  H   ILE A 142     -44.027  38.815  32.142  1.00  0.00           H  
ATOM   1257  HA  ILE A 142     -43.208  41.517  31.688  1.00  0.00           H  
ATOM   1258  HB  ILE A 142     -45.761  39.982  31.199  1.00  0.00           H  
ATOM   1259 HG12 ILE A 142     -44.113  41.439  29.152  1.00  0.00           H  
ATOM   1260 HG13 ILE A 142     -43.470  39.971  29.832  1.00  0.00           H  
ATOM   1261 HG21 ILE A 142     -46.655  41.937  29.999  1.00  0.00           H  
ATOM   1262 HG22 ILE A 142     -46.456  42.278  31.735  1.00  0.00           H  
ATOM   1263 HG23 ILE A 142     -45.277  42.914  30.563  1.00  0.00           H  
ATOM   1264 HD11 ILE A 142     -44.696  39.514  27.776  1.00  0.00           H  
ATOM   1265 HD12 ILE A 142     -45.504  38.748  29.164  1.00  0.00           H  
ATOM   1266 HD13 ILE A 142     -46.161  40.249  28.469  1.00  0.00           H  
ATOM   1267  N   HIE A 143     -45.369  41.031  34.127  1.00 94.32           N  
ANISOU 1267  N   HIE A 143    12501  13030  10307   2679    187  -1498       N  
ATOM   1268  CA  HIE A 143     -46.007  41.701  35.260  1.00 97.96           C  
ANISOU 1268  CA  HIE A 143    13172  13523  10526   3007    383  -1905       C  
ATOM   1269  C   HIE A 143     -44.999  42.344  36.204  1.00 83.20           C  
ANISOU 1269  C   HIE A 143    11569  11837   8206   2851    168  -2425       C  
ATOM   1270  O   HIE A 143     -45.359  43.282  36.924  1.00 90.41           O  
ANISOU 1270  O   HIE A 143    12759  12594   8999   3017    260  -2935       O  
ATOM   1271  CB  HIE A 143     -46.878  40.706  36.027  1.00 91.85           C  
ANISOU 1271  CB  HIE A 143    12219  13200   9479   3381    758  -1650       C  
ATOM   1272  CG  HIE A 143     -48.166  40.378  35.332  1.00100.51           C  
ANISOU 1272  CG  HIE A 143    13083  14070  11037   3583   1006  -1277       C  
ATOM   1273  CD2 HIE A 143     -48.934  41.107  34.484  1.00101.49           C  
ANISOU 1273  CD2 HIE A 143    13186  13679  11697   3630   1005  -1251       C  
ATOM   1274  ND1 HIE A 143     -48.809  39.166  35.483  1.00 95.47           N  
ANISOU 1274  ND1 HIE A 143    12161  13760  10354   3743   1265   -829       N  
ATOM   1275  CE1 HIE A 143     -49.918  39.166  34.763  1.00 99.56           C  
ANISOU 1275  CE1 HIE A 143    12484  14000  11345   3853   1401   -582       C  
ATOM   1276  NE2 HIE A 143     -50.019  40.332  34.148  1.00104.54           N  
ANISOU 1276  NE2 HIE A 143    13259  14142  12321   3804   1238   -812       N  
ATOM   1277  H   HIE A 143     -45.485  40.035  34.009  1.00  0.00           H  
ATOM   1278  HA  HIE A 143     -46.654  42.486  34.869  1.00  0.00           H  
ATOM   1279  HB2 HIE A 143     -46.315  39.788  36.197  1.00  0.00           H  
ATOM   1280  HB3 HIE A 143     -47.093  41.103  37.019  1.00  0.00           H  
ATOM   1281  HD2 HIE A 143     -48.631  42.105  34.204  1.00  0.00           H  
ATOM   1282  HE1 HIE A 143     -50.558  38.296  34.757  1.00  0.00           H  
ATOM   1283  HE2 HIE A 143     -50.724  40.694  33.522  1.00  0.00           H  
ATOM   1284  N   THR A 144     -43.749  41.870  36.210  1.00 86.60           N  
ANISOU 1284  N   THR A 144    11908  12594   8403   2534   -118  -2329       N  
ATOM   1285  CA  THR A 144     -42.746  42.462  37.089  1.00 78.86           C  
ANISOU 1285  CA  THR A 144    11132  11847   6985   2321   -394  -2802       C  
ATOM   1286  C   THR A 144     -42.422  43.895  36.685  1.00 96.13           C  
ANISOU 1286  C   THR A 144    13595  13419   9511   2037   -627  -3270       C  
ATOM   1287  O   THR A 144     -42.112  44.725  37.549  1.00123.57           O  
ANISOU 1287  O   THR A 144    17363  16898  12689   1959   -750  -3857       O  
ATOM   1288  CB  THR A 144     -41.462  41.627  37.089  1.00 89.70           C  
ANISOU 1288  CB  THR A 144    12251  13701   8129   2046   -671  -2512       C  
ATOM   1289  CG2 THR A 144     -41.787  40.133  37.184  1.00 93.47           C  
ANISOU 1289  CG2 THR A 144    12421  14604   8490   2309   -432  -1927       C  
ATOM   1290  OG1 THR A 144     -40.712  41.877  35.883  1.00102.14           O  
ANISOU 1290  OG1 THR A 144    13710  14923  10177   1659   -907  -2375       O  
ATOM   1291  H   THR A 144     -43.498  41.101  35.605  1.00  0.00           H  
ATOM   1292  HA  THR A 144     -43.145  42.475  38.103  1.00  0.00           H  
ATOM   1293  HB  THR A 144     -40.855  41.912  37.948  1.00  0.00           H  
ATOM   1294  HG1 THR A 144     -41.136  41.435  35.144  1.00  0.00           H  
ATOM   1295 HG21 THR A 144     -40.861  39.558  37.182  1.00  0.00           H  
ATOM   1296 HG22 THR A 144     -42.334  39.938  38.106  1.00  0.00           H  
ATOM   1297 HG23 THR A 144     -42.398  39.839  36.331  1.00  0.00           H  
ATOM   1298  N   GLY A 145     -42.484  44.206  35.388  1.00109.18           N  
ANISOU 1298  N   GLY A 145    15174  14541  11770   1855   -697  -3019       N  
ATOM   1299  CA  GLY A 145     -42.196  45.528  34.882  1.00106.91           C  
ANISOU 1299  CA  GLY A 145    15119  13606  11894   1567   -912  -3330       C  
ATOM   1300  C   GLY A 145     -40.800  45.700  34.315  1.00114.46           C  
ANISOU 1300  C   GLY A 145    15979  14572  12940   1008  -1296  -3262       C  
ATOM   1301  O   GLY A 145     -40.566  46.654  33.554  1.00117.41           O  
ANISOU 1301  O   GLY A 145    16468  14369  13774    708  -1462  -3312       O  
ATOM   1302  H   GLY A 145     -42.742  43.502  34.712  1.00  0.00           H  
ATOM   1303  HA2 GLY A 145     -42.930  45.790  34.120  1.00  0.00           H  
ATOM   1304  HA3 GLY A 145     -42.357  46.260  35.673  1.00  0.00           H  
ATOM   1305  N   HIE A 146     -39.868  44.807  34.663  1.00110.54           N  
ANISOU 1305  N   HIE A 146    15241  14710  12048    867  -1430  -3106       N  
ATOM   1306  CA  HIE A 146     -38.499  44.845  34.147  1.00112.42           C  
ANISOU 1306  CA  HIE A 146    15284  15056  12374    363  -1758  -2991       C  
ATOM   1307  C   HIE A 146     -38.432  43.859  32.987  1.00119.60           C  
ANISOU 1307  C   HIE A 146    15852  16063  13528    352  -1621  -2380       C  
ATOM   1308  O   HIE A 146     -38.160  42.667  33.179  1.00115.37           O  
ANISOU 1308  O   HIE A 146    15039  16041  12755    496  -1535  -2085       O  
ATOM   1309  CB  HIE A 146     -37.487  44.505  35.234  1.00113.07           C  
ANISOU 1309  CB  HIE A 146    15260  15788  11915    230  -2007  -3181       C  
ATOM   1310  CG  HIE A 146     -37.710  45.244  36.520  1.00125.67           C  
ANISOU 1310  CG  HIE A 146    17216  17438  13096    304  -2085  -3819       C  
ATOM   1311  CD2 HIE A 146     -36.945  46.156  37.167  1.00124.39           C  
ANISOU 1311  CD2 HIE A 146    17250  17266  12747    -71  -2436  -4369       C  
ATOM   1312  ND1 HIE A 146     -38.838  45.073  37.298  1.00135.60           N  
ANISOU 1312  ND1 HIE A 146    18676  18794  14053    790  -1763  -3984       N  
ATOM   1313  CE1 HIE A 146     -38.761  45.848  38.367  1.00130.52           C  
ANISOU 1313  CE1 HIE A 146    18365  18213  13016    739  -1881  -4638       C  
ATOM   1314  NE2 HIE A 146     -37.622  46.515  38.311  1.00133.83           N  
ANISOU 1314  NE2 HIE A 146    18801  18552  13496    204  -2311  -4902       N  
ATOM   1315  H   HIE A 146     -40.096  44.065  35.309  1.00  0.00           H  
ATOM   1316  HA  HIE A 146     -38.291  45.847  33.771  1.00  0.00           H  
ATOM   1317  HB2 HIE A 146     -37.508  43.432  35.425  1.00  0.00           H  
ATOM   1318  HB3 HIE A 146     -36.481  44.711  34.869  1.00  0.00           H  
ATOM   1319  HD2 HIE A 146     -35.996  46.458  36.749  1.00  0.00           H  
ATOM   1320  HE1 HIE A 146     -39.560  45.847  39.093  1.00  0.00           H  
ATOM   1321  HE2 HIE A 146     -37.221  47.193  38.943  1.00  0.00           H  
ATOM   1322  N   HIE A 147     -38.670  44.364  31.770  1.00121.27           N  
ANISOU 1322  N   HIE A 147    16095  15770  14214    171  -1603  -2189       N  
ATOM   1323  CA  HIE A 147     -38.784  43.505  30.597  1.00109.79           C  
ANISOU 1323  CA  HIE A 147    14386  14380  12951    158  -1442  -1681       C  
ATOM   1324  C   HIE A 147     -38.212  44.218  29.381  1.00109.00           C  
ANISOU 1324  C   HIE A 147    14268  13935  13214   -304  -1589  -1524       C  
ATOM   1325  O   HIE A 147     -38.249  45.455  29.282  1.00108.92           O  
ANISOU 1325  O   HIE A 147    14496  13430  13457   -505  -1748  -1718       O  
ATOM   1326  CB  HIE A 147     -40.244  43.101  30.340  1.00 98.12           C  
ANISOU 1326  CB  HIE A 147    12958  12740  11584    562  -1154  -1486       C  
ATOM   1327  CG  HIE A 147     -41.202  44.258  30.346  1.00106.95           C  
ANISOU 1327  CG  HIE A 147    14365  13292  12980    692  -1143  -1679       C  
ATOM   1328  CD2 HIE A 147     -41.254  45.189  31.366  1.00103.50           C  
ANISOU 1328  CD2 HIE A 147    13969  12435  12921    770  -1068  -1437       C  
ATOM   1329  ND1 HIE A 147     -42.154  44.627  29.457  1.00113.37           N  
ANISOU 1329  ND1 HIE A 147    15454  13911  13713    776  -1215  -2179       N  
ATOM   1330  CE1 HIE A 147     -42.754  45.763  29.952  1.00103.95           C  
ANISOU 1330  CE1 HIE A 147    14456  12143  12896    939  -1145  -2245       C  
ATOM   1331  NE2 HIE A 147     -42.192  46.083  31.105  1.00113.80           N  
ANISOU 1331  NE2 HIE A 147    15543  13262  14434    943  -1075  -1757       N  
ATOM   1332  H   HIE A 147     -38.775  45.361  31.649  1.00  0.00           H  
ATOM   1333  HA  HIE A 147     -38.201  42.601  30.773  1.00  0.00           H  
ATOM   1334  HB2 HIE A 147     -40.312  42.580  29.385  1.00  0.00           H  
ATOM   1335  HB3 HIE A 147     -40.554  42.371  31.088  1.00  0.00           H  
ATOM   1336  HD2 HIE A 147     -40.626  45.112  32.153  1.00  0.00           H  
ATOM   1337  HE1 HIE A 147     -43.500  46.206  29.435  1.00  0.00           H  
ATOM   1338  HE2 HIE A 147     -42.374  46.893  31.796  1.00  0.00           H  
ATOM   1339  N   SER A 148     -37.692  43.413  28.445  1.00107.04           N  
ANISOU 1339  N   SER A 148    13736  13936  12996   -467  -1505  -1162       N  
ATOM   1340  CA  SER A 148     -37.149  43.960  27.207  1.00108.95           C  
ANISOU 1340  CA  SER A 148    13929  13962  13506   -913  -1584   -942       C  
ATOM   1341  C   SER A 148     -38.194  44.747  26.423  1.00 97.05           C  
ANISOU 1341  C   SER A 148    12661  11912  12300   -904  -1568   -788       C  
ATOM   1342  O   SER A 148     -37.830  45.534  25.540  1.00 98.84           O  
ANISOU 1342  O   SER A 148    12929  11859  12767  -1292  -1686   -610       O  
ATOM   1343  CB  SER A 148     -36.580  42.831  26.343  1.00 80.58           C  
ANISOU 1343  CB  SER A 148    10008  10772   9838  -1007  -1402   -624       C  
ATOM   1344  OG  SER A 148     -37.514  42.474  25.342  1.00 92.37           O  
ANISOU 1344  OG  SER A 148    11553  12130  11413   -916  -1217   -356       O  
ATOM   1345  H   SER A 148     -37.673  42.414  28.592  1.00  0.00           H  
ATOM   1346  HA  SER A 148     -36.334  44.637  27.463  1.00  0.00           H  
ATOM   1347  HB2 SER A 148     -35.654  43.164  25.874  1.00  0.00           H  
ATOM   1348  HB3 SER A 148     -36.371  41.964  26.970  1.00  0.00           H  
ATOM   1349  HG  SER A 148     -37.427  43.071  24.595  1.00  0.00           H  
ATOM   1350  N   SER A 149     -39.475  44.551  26.724  1.00 88.42           N  
ANISOU 1350  N   SER A 149    11691  10686  11216   -473  -1427   -798       N  
ATOM   1351  CA  SER A 149     -40.601  45.310  26.197  1.00 99.68           C  
ANISOU 1351  CA  SER A 149    13304  11607  12963   -358  -1429   -650       C  
ATOM   1352  C   SER A 149     -41.002  44.839  24.808  1.00 93.66           C  
ANISOU 1352  C   SER A 149    12410  10911  12264   -485  -1360   -172       C  
ATOM   1353  O   SER A 149     -41.939  45.422  24.230  1.00102.12           O  
ANISOU 1353  O   SER A 149    13580  11620  13602   -414  -1404     59       O  
ATOM   1354  CB  SER A 149     -40.332  46.826  26.145  1.00106.52           C  
ANISOU 1354  CB  SER A 149    14411  11886  14178   -618  -1655   -780       C  
ATOM   1355  OG  SER A 149     -39.983  47.240  24.835  1.00 93.93           O  
ANISOU 1355  OG  SER A 149    12771  10125  12793  -1035  -1757   -365       O  
ATOM   1356  H   SER A 149     -39.736  43.821  27.372  1.00  0.00           H  
ATOM   1357  HA  SER A 149     -41.450  45.147  26.860  1.00  0.00           H  
ATOM   1358  HB2 SER A 149     -41.222  47.364  26.470  1.00  0.00           H  
ATOM   1359  HB3 SER A 149     -39.523  47.075  26.832  1.00  0.00           H  
ATOM   1360  HG  SER A 149     -40.522  46.769  24.196  1.00  0.00           H  
ATOM   1361  N   MET A 150     -40.346  43.821  24.245  1.00 91.27           N  
ANISOU 1361  N   MET A 150    11887  11060  11731   -664  -1255    -23       N  
ATOM   1362  CA  MET A 150     -40.779  43.217  22.988  1.00 72.35           C  
ANISOU 1362  CA  MET A 150     9392   8803   9294   -778  -1160    337       C  
ATOM   1363  C   MET A 150     -40.311  41.770  22.967  1.00 67.23           C  
ANISOU 1363  C   MET A 150     8520   8645   8379   -729   -939    298       C  
ATOM   1364  O   MET A 150     -39.162  41.476  23.318  1.00 72.97           O  
ANISOU 1364  O   MET A 150     9110   9619   8996   -842   -910    159       O  
ATOM   1365  CB  MET A 150     -40.222  43.959  21.775  1.00 94.91           C  
ANISOU 1365  CB  MET A 150    12279  11545  12236  -1265  -1288    624       C  
ATOM   1366  CG  MET A 150     -41.249  44.814  21.039  1.00 79.95           C  
ANISOU 1366  CG  MET A 150    10534   9257  10587  -1282  -1437    962       C  
ATOM   1367  SD  MET A 150     -42.647  43.853  20.455  1.00 91.25           S  
ANISOU 1367  SD  MET A 150    11872  10892  11906  -1030  -1339   1198       S  
ATOM   1368  CE  MET A 150     -43.991  44.972  20.850  1.00 80.71           C  
ANISOU 1368  CE  MET A 150    10668   8979  11019   -672  -1502   1325       C  
ATOM   1369  H   MET A 150     -39.521  43.444  24.690  1.00  0.00           H  
ATOM   1370  HA  MET A 150     -41.868  43.236  22.944  1.00  0.00           H  
ATOM   1371  HB2 MET A 150     -39.387  44.586  22.087  1.00  0.00           H  
ATOM   1372  HB3 MET A 150     -39.786  43.240  21.081  1.00  0.00           H  
ATOM   1373  HG2 MET A 150     -41.604  45.604  21.701  1.00  0.00           H  
ATOM   1374  HG3 MET A 150     -40.770  45.308  20.193  1.00  0.00           H  
ATOM   1375  HE1 MET A 150     -44.938  44.524  20.549  1.00  0.00           H  
ATOM   1376  HE2 MET A 150     -44.004  45.161  21.923  1.00  0.00           H  
ATOM   1377  HE3 MET A 150     -43.850  45.913  20.318  1.00  0.00           H  
ATOM   1378  N   PHE A 151     -41.201  40.868  22.560  1.00 63.36           N  
ANISOU 1378  N   PHE A 151     7972   8271   7831   -564   -793    431       N  
ATOM   1379  CA  PHE A 151     -40.914  39.441  22.569  1.00 61.53           C  
ANISOU 1379  CA  PHE A 151     7556   8391   7434   -473   -556    380       C  
ATOM   1380  C   PHE A 151     -41.340  38.851  21.230  1.00 66.42           C  
ANISOU 1380  C   PHE A 151     8150   9112   7976   -687   -467    568       C  
ATOM   1381  O   PHE A 151     -42.527  38.892  20.882  1.00 74.91           O  
ANISOU 1381  O   PHE A 151     9283  10065   9113   -617   -530    721       O  
ATOM   1382  CB  PHE A 151     -41.646  38.753  23.722  1.00 73.49           C  
ANISOU 1382  CB  PHE A 151     9033   9940   8949    -23   -441    281       C  
ATOM   1383  CG  PHE A 151     -41.154  39.164  25.090  1.00 69.79           C  
ANISOU 1383  CG  PHE A 151     8595   9498   8425    174   -510     57       C  
ATOM   1384  CD1 PHE A 151     -41.787  40.174  25.795  1.00 71.74           C  
ANISOU 1384  CD1 PHE A 151     9025   9482   8751    346   -629    -68       C  
ATOM   1385  CD2 PHE A 151     -40.042  38.558  25.656  1.00 67.88           C  
ANISOU 1385  CD2 PHE A 151     8189   9557   8047    185   -462    -37       C  
ATOM   1386  CE1 PHE A 151     -41.318  40.569  27.053  1.00 72.87           C  
ANISOU 1386  CE1 PHE A 151     9235   9689   8763    483   -701   -348       C  
ATOM   1387  CE2 PHE A 151     -39.581  38.942  26.892  1.00 65.11           C  
ANISOU 1387  CE2 PHE A 151     7861   9305   7571    315   -581   -235       C  
ATOM   1388  CZ  PHE A 151     -40.219  39.952  27.589  1.00 75.33           C  
ANISOU 1388  CZ  PHE A 151     9388  10361   8871    442   -703   -421       C  
ATOM   1389  H   PHE A 151     -42.108  41.166  22.232  1.00  0.00           H  
ATOM   1390  HA  PHE A 151     -39.841  39.296  22.694  1.00  0.00           H  
ATOM   1391  HB2 PHE A 151     -42.714  38.957  23.645  1.00  0.00           H  
ATOM   1392  HB3 PHE A 151     -41.555  37.672  23.615  1.00  0.00           H  
ATOM   1393  HD1 PHE A 151     -42.652  40.666  25.375  1.00  0.00           H  
ATOM   1394  HD2 PHE A 151     -39.526  37.773  25.124  1.00  0.00           H  
ATOM   1395  HE1 PHE A 151     -41.822  41.356  27.595  1.00  0.00           H  
ATOM   1396  HE2 PHE A 151     -38.718  38.455  27.322  1.00  0.00           H  
ATOM   1397  HZ  PHE A 151     -39.849  40.254  28.558  1.00  0.00           H  
ATOM   1398  N   TRP A 152     -40.364  38.331  20.479  1.00 70.41           N  
ANISOU 1398  N   TRP A 152     8551   9867   8334   -956   -322    544       N  
ATOM   1399  CA  TRP A 152     -40.584  37.792  19.139  1.00 62.28           C  
ANISOU 1399  CA  TRP A 152     7531   8997   7135  -1227   -216    641       C  
ATOM   1400  C   TRP A 152     -40.657  36.273  19.217  1.00 55.17           C  
ANISOU 1400  C   TRP A 152     6512   8246   6202  -1051     67    466       C  
ATOM   1401  O   TRP A 152     -39.692  35.621  19.637  1.00 67.25           O  
ANISOU 1401  O   TRP A 152     7885   9908   7760   -943    269    312       O  
ATOM   1402  CB  TRP A 152     -39.459  38.191  18.184  1.00 57.41           C  
ANISOU 1402  CB  TRP A 152     6884   8575   6357  -1649   -165    698       C  
ATOM   1403  CG  TRP A 152     -39.300  39.660  17.964  1.00 53.27           C  
ANISOU 1403  CG  TRP A 152     6472   7864   5905  -1900   -429    926       C  
ATOM   1404  CD1 TRP A 152     -40.103  40.665  18.436  1.00 69.26           C  
ANISOU 1404  CD1 TRP A 152     8646   9519   8151  -1771   -702   1057       C  
ATOM   1405  CD2 TRP A 152     -38.268  40.297  17.208  1.00 60.45           C  
ANISOU 1405  CD2 TRP A 152     7344   8908   6718  -2325   -419   1065       C  
ATOM   1406  CE2 TRP A 152     -38.500  41.694  17.262  1.00 65.82           C  
ANISOU 1406  CE2 TRP A 152     8174   9238   7596  -2462   -721   1305       C  
ATOM   1407  CE3 TRP A 152     -37.173  39.825  16.488  1.00 59.86           C  
ANISOU 1407  CE3 TRP A 152     7106   9203   6435  -2597   -152   1019       C  
ATOM   1408  NE1 TRP A 152     -39.623  41.899  18.018  1.00 72.11           N  
ANISOU 1408  NE1 TRP A 152     9090   9710   8600  -2096   -883   1272       N  
ATOM   1409  CZ2 TRP A 152     -37.678  42.614  16.620  1.00 68.14           C  
ANISOU 1409  CZ2 TRP A 152     8465   9533   7892  -2902   -788   1543       C  
ATOM   1410  CZ3 TRP A 152     -36.354  40.738  15.852  1.00 59.74           C  
ANISOU 1410  CZ3 TRP A 152     7061   9261   6378  -3025   -193   1246       C  
ATOM   1411  CH2 TRP A 152     -36.607  42.122  15.923  1.00 71.20           C  
ANISOU 1411  CH2 TRP A 152     8670  10348   8035  -3195   -524   1527       C  
ATOM   1412  H   TRP A 152     -39.418  38.297  20.832  1.00  0.00           H  
ATOM   1413  HA  TRP A 152     -41.529  38.174  18.753  1.00  0.00           H  
ATOM   1414  HB2 TRP A 152     -38.517  37.777  18.544  1.00  0.00           H  
ATOM   1415  HB3 TRP A 152     -39.609  37.697  17.224  1.00  0.00           H  
ATOM   1416  HD1 TRP A 152     -40.966  40.428  19.041  1.00  0.00           H  
ATOM   1417  HE1 TRP A 152     -40.104  42.745  18.287  1.00  0.00           H  
ATOM   1418  HE3 TRP A 152     -36.978  38.764  16.435  1.00  0.00           H  
ATOM   1419  HZ2 TRP A 152     -37.896  43.670  16.683  1.00  0.00           H  
ATOM   1420  HZ3 TRP A 152     -35.500  40.395  15.286  1.00  0.00           H  
ATOM   1421  HH2 TRP A 152     -35.937  42.799  15.414  1.00  0.00           H  
ATOM   1422  N   MET A 153     -41.791  35.707  18.806  1.00 59.19           N  
ANISOU 1422  N   MET A 153     7076   8718   6698  -1032     70    509       N  
ATOM   1423  CA  MET A 153     -41.992  34.261  18.862  1.00 59.01           C  
ANISOU 1423  CA  MET A 153     6967   8738   6715   -897    328    342       C  
ATOM   1424  C   MET A 153     -41.505  33.624  17.561  1.00 73.37           C  
ANISOU 1424  C   MET A 153     8812  10756   8308  -1242    527    187       C  
ATOM   1425  O   MET A 153     -42.024  33.931  16.478  1.00 77.44           O  
ANISOU 1425  O   MET A 153     9453  11377   8595  -1576    398    271       O  
ATOM   1426  CB  MET A 153     -43.464  33.936  19.095  1.00 70.49           C  
ANISOU 1426  CB  MET A 153     8436  10050   8296   -751    233    446       C  
ATOM   1427  CG  MET A 153     -44.101  34.721  20.251  1.00 77.58           C  
ANISOU 1427  CG  MET A 153     9325  10779   9373   -419     66    592       C  
ATOM   1428  SD  MET A 153     -43.390  34.396  21.899  1.00 73.35           S  
ANISOU 1428  SD  MET A 153     8686  10243   8940      8    222    480       S  
ATOM   1429  CE  MET A 153     -42.982  32.651  21.823  1.00 75.48           C  
ANISOU 1429  CE  MET A 153     8817  10579   9282     67    557    367       C  
ATOM   1430  H   MET A 153     -42.539  36.281  18.444  1.00  0.00           H  
ATOM   1431  HA  MET A 153     -41.409  33.858  19.690  1.00  0.00           H  
ATOM   1432  HB2 MET A 153     -44.025  34.123  18.179  1.00  0.00           H  
ATOM   1433  HB3 MET A 153     -43.573  32.867  19.280  1.00  0.00           H  
ATOM   1434  HG2 MET A 153     -44.042  35.788  20.037  1.00  0.00           H  
ATOM   1435  HG3 MET A 153     -45.172  34.521  20.275  1.00  0.00           H  
ATOM   1436  HE1 MET A 153     -42.542  32.339  22.770  1.00  0.00           H  
ATOM   1437  HE2 MET A 153     -43.887  32.074  21.636  1.00  0.00           H  
ATOM   1438  HE3 MET A 153     -42.269  32.479  21.017  1.00  0.00           H  
ATOM   1439  N   ARG A 154     -40.512  32.742  17.668  1.00 74.95           N  
ANISOU 1439  N   ARG A 154     8886  11029   8562  -1150    847    -32       N  
ATOM   1440  CA  ARG A 154     -39.876  32.108  16.513  1.00 68.19           C  
ANISOU 1440  CA  ARG A 154     8043  10365   7503  -1424   1134   -264       C  
ATOM   1441  C   ARG A 154     -40.739  30.937  16.069  1.00 74.78           C  
ANISOU 1441  C   ARG A 154     8965  11093   8355  -1461   1268   -469       C  
ATOM   1442  O   ARG A 154     -40.673  29.848  16.648  1.00 76.99           O  
ANISOU 1442  O   ARG A 154     9148  11180   8926  -1183   1501   -619       O  
ATOM   1443  CB  ARG A 154     -38.464  31.660  16.873  1.00 67.49           C  
ANISOU 1443  CB  ARG A 154     7728  10360   7555  -1250   1444   -406       C  
ATOM   1444  CG  ARG A 154     -37.819  30.694  15.899  1.00 80.68           C  
ANISOU 1444  CG  ARG A 154     9365  12160   9128  -1384   1870   -730       C  
ATOM   1445  CD  ARG A 154     -36.306  30.942  15.877  1.00 88.67           C  
ANISOU 1445  CD  ARG A 154    10123  13404  10166  -1376   2091   -744       C  
ATOM   1446  NE  ARG A 154     -35.554  29.914  15.161  1.00100.86           N  
ANISOU 1446  NE  ARG A 154    11561  15041  11721  -1368   2594  -1084       N  
ATOM   1447  CZ  ARG A 154     -34.222  29.878  15.094  1.00110.90           C  
ANISOU 1447  CZ  ARG A 154    12532  16522  13083  -1306   2886  -1128       C  
ATOM   1448  NH1 ARG A 154     -33.496  30.809  15.708  1.00 97.49           N  
ANISOU 1448  NH1 ARG A 154    10610  14973  11458  -1301   2674   -844       N  
ATOM   1449  NH2 ARG A 154     -33.609  28.911  14.412  1.00103.92           N1+
ANISOU 1449  NH2 ARG A 154    11552  15693  12238  -1256   3401  -1476       N1+
ATOM   1450  H   ARG A 154     -40.164  32.482  18.580  1.00  0.00           H  
ATOM   1451  HA  ARG A 154     -39.819  32.832  15.700  1.00  0.00           H  
ATOM   1452  HB2 ARG A 154     -37.826  32.536  16.987  1.00  0.00           H  
ATOM   1453  HB3 ARG A 154     -38.470  31.217  17.869  1.00  0.00           H  
ATOM   1454  HG2 ARG A 154     -38.015  29.671  16.219  1.00  0.00           H  
ATOM   1455  HG3 ARG A 154     -38.228  30.857  14.902  1.00  0.00           H  
ATOM   1456  HD2 ARG A 154     -36.105  31.915  15.429  1.00  0.00           H  
ATOM   1457  HD3 ARG A 154     -35.936  31.014  16.900  1.00  0.00           H  
ATOM   1458  HE  ARG A 154     -36.102  29.202  14.700  1.00  0.00           H  
ATOM   1459 HH11 ARG A 154     -33.953  31.545  16.226  1.00  0.00           H  
ATOM   1460 HH12 ARG A 154     -32.488  30.779  15.656  1.00  0.00           H  
ATOM   1461 HH21 ARG A 154     -34.153  28.201  13.943  1.00  0.00           H  
ATOM   1462 HH22 ARG A 154     -32.600  28.888  14.364  1.00  0.00           H  
ATOM   1463  N   VAL A 155     -41.537  31.156  15.026  1.00 85.63           N  
ANISOU 1463  N   VAL A 155    10515  12592   9430  -1831   1100   -455       N  
ATOM   1464  CA  VAL A 155     -42.449  30.136  14.511  1.00 72.58           C  
ANISOU 1464  CA  VAL A 155     8957  10864   7757  -1972   1150   -669       C  
ATOM   1465  C   VAL A 155     -41.945  29.662  13.156  1.00 78.38           C  
ANISOU 1465  C   VAL A 155     9831  11857   8092  -2365   1396  -1025       C  
ATOM   1466  O   VAL A 155     -41.377  30.459  12.395  1.00 91.95           O  
ANISOU 1466  O   VAL A 155    11610  13899   9427  -2640   1368   -939       O  
ATOM   1467  CB  VAL A 155     -43.881  30.670  14.364  1.00 69.80           C  
ANISOU 1467  CB  VAL A 155     8663  10511   7346  -2116    725   -386       C  
ATOM   1468  CG1 VAL A 155     -44.895  29.579  14.714  1.00 71.82           C  
ANISOU 1468  CG1 VAL A 155     8873  10529   7887  -2028    751   -497       C  
ATOM   1469  CG2 VAL A 155     -44.095  31.902  15.242  1.00 88.06           C  
ANISOU 1469  CG2 VAL A 155    10898  12735   9826  -1866    442     17       C  
ATOM   1470  H   VAL A 155     -41.526  32.053  14.561  1.00  0.00           H  
ATOM   1471  HA  VAL A 155     -42.457  29.291  15.199  1.00  0.00           H  
ATOM   1472  HB  VAL A 155     -44.034  30.959  13.324  1.00  0.00           H  
ATOM   1473 HG11 VAL A 155     -45.905  29.973  14.605  1.00  0.00           H  
ATOM   1474 HG12 VAL A 155     -44.762  28.730  14.043  1.00  0.00           H  
ATOM   1475 HG13 VAL A 155     -44.741  29.256  15.743  1.00  0.00           H  
ATOM   1476 HG21 VAL A 155     -45.117  32.262  15.121  1.00  0.00           H  
ATOM   1477 HG22 VAL A 155     -43.924  31.639  16.286  1.00  0.00           H  
ATOM   1478 HG23 VAL A 155     -43.397  32.685  14.946  1.00  0.00           H  
ATOM   1479  N   PRO A 156     -42.116  28.389  12.807  1.00 74.42           N  
ANISOU 1479  N   PRO A 156     9396  11223   7657  -2420   1664  -1438       N  
ATOM   1480  CA  PRO A 156     -41.842  27.960  11.431  1.00 66.32           C  
ANISOU 1480  CA  PRO A 156     8563  10474   6161  -2848   1881  -1851       C  
ATOM   1481  C   PRO A 156     -43.090  28.119  10.571  1.00 79.94           C  
ANISOU 1481  C   PRO A 156    10473  12401   7500  -3306   1493  -1806       C  
ATOM   1482  O   PRO A 156     -44.224  27.869  11.006  1.00 68.37           O  
ANISOU 1482  O   PRO A 156     8968  10717   6292  -3266   1219  -1673       O  
ATOM   1483  CB  PRO A 156     -41.461  26.483  11.599  1.00 79.80           C  
ANISOU 1483  CB  PRO A 156    10256  11836   8230  -2645   2356  -2353       C  
ATOM   1484  CG  PRO A 156     -42.289  26.037  12.781  1.00 77.50           C  
ANISOU 1484  CG  PRO A 156     9841  11104   8501  -2314   2192  -2135       C  
ATOM   1485  CD  PRO A 156     -42.485  27.257  13.680  1.00 79.08           C  
ANISOU 1485  CD  PRO A 156     9895  11382   8771  -2094   1822  -1562       C  
ATOM   1486  HA  PRO A 156     -41.011  28.526  11.010  1.00  0.00           H  
ATOM   1487  HB2 PRO A 156     -41.770  25.928  10.713  1.00  0.00           H  
ATOM   1488  HB3 PRO A 156     -40.403  26.411  11.852  1.00  0.00           H  
ATOM   1489  HG2 PRO A 156     -43.259  25.684  12.432  1.00  0.00           H  
ATOM   1490  HG3 PRO A 156     -41.751  25.265  13.330  1.00  0.00           H  
ATOM   1491  HD2 PRO A 156     -43.538  27.339  13.951  1.00  0.00           H  
ATOM   1492  HD3 PRO A 156     -41.787  27.204  14.516  1.00  0.00           H  
ATOM   1493  N   LEU A 157     -42.866  28.547   9.320  1.00 86.44           N  
ANISOU 1493  N   LEU A 157    13040  12783   7019  -1059   -522    -42       N  
ATOM   1494  CA  LEU A 157     -43.979  28.691   8.399  1.00 67.38           C  
ANISOU 1494  CA  LEU A 157    10826  10376   4400  -1211   -768   -139       C  
ATOM   1495  C   LEU A 157     -44.501  27.334   7.962  1.00 70.41           C  
ANISOU 1495  C   LEU A 157    11260  10489   5004  -1264   -886   -403       C  
ATOM   1496  O   LEU A 157     -45.698  27.195   7.673  1.00 76.00           O  
ANISOU 1496  O   LEU A 157    12000  11172   5704  -1397  -1141   -447       O  
ATOM   1497  CB  LEU A 157     -43.545  29.514   7.199  1.00 69.22           C  
ANISOU 1497  CB  LEU A 157    11321  10831   4151  -1239   -664   -297       C  
ATOM   1498  CG  LEU A 157     -44.614  29.765   6.141  1.00 78.95           C  
ANISOU 1498  CG  LEU A 157    12763  12165   5071  -1336   -901   -404       C  
ATOM   1499  CD1 LEU A 157     -45.894  30.285   6.779  1.00 72.94           C  
ANISOU 1499  CD1 LEU A 157    11891  11465   4359  -1396  -1161   -114       C  
ATOM   1500  CD2 LEU A 157     -44.089  30.733   5.084  1.00 83.41           C  
ANISOU 1500  CD2 LEU A 157    13596  12960   5136  -1306   -736   -485       C  
ATOM   1501  H   LEU A 157     -41.926  28.768   9.022  1.00  0.00           H  
ATOM   1502  HA  LEU A 157     -44.783  29.222   8.909  1.00  0.00           H  
ATOM   1503  HB2 LEU A 157     -43.148  30.469   7.543  1.00  0.00           H  
ATOM   1504  HB3 LEU A 157     -42.681  29.041   6.732  1.00  0.00           H  
ATOM   1505  HG  LEU A 157     -44.838  28.817   5.652  1.00  0.00           H  
ATOM   1506 HD11 LEU A 157     -46.642  30.457   6.005  1.00  0.00           H  
ATOM   1507 HD12 LEU A 157     -46.270  29.550   7.491  1.00  0.00           H  
ATOM   1508 HD13 LEU A 157     -45.688  31.221   7.298  1.00  0.00           H  
ATOM   1509 HD21 LEU A 157     -44.860  30.905   4.333  1.00  0.00           H  
ATOM   1510 HD22 LEU A 157     -43.825  31.679   5.556  1.00  0.00           H  
ATOM   1511 HD23 LEU A 157     -43.207  30.307   4.606  1.00  0.00           H  
ATOM   1512  N   VAL A 158     -43.617  26.338   7.869  1.00 72.28           N  
ANISOU 1512  N   VAL A 158    11505  10538   5420  -1166   -685   -605       N  
ATOM   1513  CA  VAL A 158     -43.998  24.967   7.554  1.00 82.29           C  
ANISOU 1513  CA  VAL A 158    12822  11490   6954  -1215   -713   -865       C  
ATOM   1514  C   VAL A 158     -43.374  24.074   8.621  1.00 88.32           C  
ANISOU 1514  C   VAL A 158    13420  11997   8139  -1023   -504   -745       C  
ATOM   1515  O   VAL A 158     -42.178  24.189   8.909  1.00 91.71           O  
ANISOU 1515  O   VAL A 158    13790  12523   8531   -832   -273   -697       O  
ATOM   1516  CB  VAL A 158     -43.550  24.562   6.136  1.00 79.56           C  
ANISOU 1516  CB  VAL A 158    12719  11154   6356  -1264   -638  -1279       C  
ATOM   1517  CG1 VAL A 158     -42.150  23.958   6.137  1.00 90.19           C  
ANISOU 1517  CG1 VAL A 158    14084  12394   7790  -1083   -325  -1399       C  
ATOM   1518  CG2 VAL A 158     -44.549  23.586   5.523  1.00 85.20           C  
ANISOU 1518  CG2 VAL A 158    13506  11667   7200  -1441   -791  -1584       C  
ATOM   1519  H   VAL A 158     -42.635  26.519   8.020  1.00  0.00           H  
ATOM   1520  HA  VAL A 158     -45.083  24.882   7.616  1.00  0.00           H  
ATOM   1521  HB  VAL A 158     -43.531  25.460   5.518  1.00  0.00           H  
ATOM   1522 HG11 VAL A 158     -41.871  23.685   5.119  1.00  0.00           H  
ATOM   1523 HG12 VAL A 158     -41.439  24.687   6.525  1.00  0.00           H  
ATOM   1524 HG13 VAL A 158     -42.138  23.069   6.767  1.00  0.00           H  
ATOM   1525 HG21 VAL A 158     -44.219  23.309   4.522  1.00  0.00           H  
ATOM   1526 HG22 VAL A 158     -44.613  22.693   6.144  1.00  0.00           H  
ATOM   1527 HG23 VAL A 158     -45.530  24.058   5.464  1.00  0.00           H  
ATOM   1528  N   ALA A 159     -44.183  23.214   9.228  1.00 92.84           N  
ANISOU 1528  N   ALA A 159    13911  12267   9096  -1056   -567   -693       N  
ATOM   1529  CA  ALA A 159     -43.683  22.357  10.295  1.00 92.96           C  
ANISOU 1529  CA  ALA A 159    13788  12026   9507   -826   -348   -531       C  
ATOM   1530  C   ALA A 159     -42.568  21.452   9.772  1.00106.79           C  
ANISOU 1530  C   ALA A 159    15665  13627  11285   -665    -57   -788       C  
ATOM   1531  O   ALA A 159     -42.765  20.757   8.760  1.00114.33           O  
ANISOU 1531  O   ALA A 159    16817  14401  12221   -807    -41  -1143       O  
ATOM   1532  CB  ALA A 159     -44.820  21.518  10.871  1.00107.45           C  
ANISOU 1532  CB  ALA A 159    15573  13504  11748   -917   -425   -477       C  
ATOM   1533  H   ALA A 159     -45.152  23.151   8.951  1.00  0.00           H  
ATOM   1534  HA  ALA A 159     -43.278  22.987  11.087  1.00  0.00           H  
ATOM   1535  HB1 ALA A 159     -44.435  20.881  11.668  1.00  0.00           H  
ATOM   1536  HB2 ALA A 159     -45.590  22.176  11.273  1.00  0.00           H  
ATOM   1537  HB3 ALA A 159     -45.248  20.896  10.085  1.00  0.00           H  
ATOM   1538  N   PRO A 160     -41.394  21.437  10.414  1.00100.48           N  
ANISOU 1538  N   PRO A 160    14742  12927  10510   -368    177   -641       N  
ATOM   1539  CA  PRO A 160     -40.336  20.522   9.949  1.00108.91           C  
ANISOU 1539  CA  PRO A 160    15925  13853  11604   -182    464   -875       C  
ATOM   1540  C   PRO A 160     -40.753  19.062   9.949  1.00120.22           C  
ANISOU 1540  C   PRO A 160    17478  14780  13419   -157    608  -1007       C  
ATOM   1541  O   PRO A 160     -40.397  18.321   9.021  1.00130.17           O  
ANISOU 1541  O   PRO A 160    18942  15862  14656   -191    751  -1341       O  
ATOM   1542  CB  PRO A 160     -39.184  20.778  10.933  1.00102.67           C  
ANISOU 1542  CB  PRO A 160    14902  13304  10805    169    665   -633       C  
ATOM   1543  CG  PRO A 160     -39.421  22.153  11.448  1.00 99.98           C  
ANISOU 1543  CG  PRO A 160    14376  13336  10276     74    482   -393       C  
ATOM   1544  CD  PRO A 160     -40.918  22.344  11.478  1.00105.95           C  
ANISOU 1544  CD  PRO A 160    15177  13935  11145   -197    193   -301       C  
ATOM   1545  HA  PRO A 160     -40.025  20.809   8.945  1.00  0.00           H  
ATOM   1546  HB2 PRO A 160     -39.248  20.067  11.757  1.00  0.00           H  
ATOM   1547  HB3 PRO A 160     -38.237  20.752  10.395  1.00  0.00           H  
ATOM   1548  HG2 PRO A 160     -39.025  22.234  12.460  1.00  0.00           H  
ATOM   1549  HG3 PRO A 160     -38.977  22.877  10.765  1.00  0.00           H  
ATOM   1550  HD2 PRO A 160     -41.305  22.005  12.439  1.00  0.00           H  
ATOM   1551  HD3 PRO A 160     -41.155  23.373  11.206  1.00  0.00           H  
ATOM   1552  N   GLU A 161     -41.492  18.620  10.972  1.00128.60           N  
ANISOU 1552  N   GLU A 161    18430  15589  14843   -102    606   -759       N  
ATOM   1553  CA  GLU A 161     -41.886  17.215  11.038  1.00135.93           C  
ANISOU 1553  CA  GLU A 161    19492  15987  16167    -79    818   -879       C  
ATOM   1554  C   GLU A 161     -42.841  16.844   9.907  1.00141.58           C  
ANISOU 1554  C   GLU A 161    20404  16508  16880   -484    686  -1286       C  
ATOM   1555  O   GLU A 161     -42.867  15.682   9.477  1.00140.17           O  
ANISOU 1555  O   GLU A 161    20400  15929  16927   -518    920  -1559       O  
ATOM   1556  CB  GLU A 161     -42.525  16.900  12.394  1.00131.93           C  
ANISOU 1556  CB  GLU A 161    18833  15254  16040     58    859   -513       C  
ATOM   1557  CG  GLU A 161     -43.672  17.821  12.800  1.00131.59           C  
ANISOU 1557  CG  GLU A 161    18642  15384  15971   -194    503   -328       C  
ATOM   1558  CD  GLU A 161     -43.192  19.042  13.569  1.00128.19           C  
ANISOU 1558  CD  GLU A 161    17966  15421  15320    -30    373     20       C  
ATOM   1559  OE1 GLU A 161     -42.065  19.519  13.288  1.00131.78           O  
ANISOU 1559  OE1 GLU A 161    18391  16194  15486    122    457    -23       O  
ATOM   1560  OE2 GLU A 161     -43.943  19.533  14.443  1.00114.27           O1-
ANISOU 1560  OE2 GLU A 161    16034  13714  13671    -70    202    313       O1-
ATOM   1561  H   GLU A 161     -41.779  19.258  11.701  1.00  0.00           H  
ATOM   1562  HA  GLU A 161     -40.988  16.606  10.937  1.00  0.00           H  
ATOM   1563  HB2 GLU A 161     -42.874  15.867  12.397  1.00  0.00           H  
ATOM   1564  HB3 GLU A 161     -41.757  16.918  13.167  1.00  0.00           H  
ATOM   1565  HG2 GLU A 161     -44.211  18.143  11.909  1.00  0.00           H  
ATOM   1566  HG3 GLU A 161     -44.384  17.265  13.410  1.00  0.00           H  
ATOM   1567  N   ASP A 162     -43.628  17.807   9.413  1.00143.87           N  
ANISOU 1567  N   ASP A 162    20663  17093  16907   -779    334  -1346       N  
ATOM   1568  CA  ASP A 162     -44.489  17.537   8.263  1.00140.76           C  
ANISOU 1568  CA  ASP A 162    20419  16637  16428  -1138    185  -1770       C  
ATOM   1569  C   ASP A 162     -43.663  17.111   7.051  1.00140.70           C  
ANISOU 1569  C   ASP A 162    20615  16629  16217  -1143    340  -2161       C  
ATOM   1570  O   ASP A 162     -44.021  16.160   6.342  1.00144.11           O  
ANISOU 1570  O   ASP A 162    21191  16780  16786  -1325    442  -2549       O  
ATOM   1571  CB  ASP A 162     -45.334  18.773   7.937  1.00132.60           C  
ANISOU 1571  CB  ASP A 162    19310  16014  15058  -1363   -212  -1722       C  
ATOM   1572  CG  ASP A 162     -46.544  18.906   8.847  1.00137.26           C  
ANISOU 1572  CG  ASP A 162    19736  16522  15895  -1479   -394  -1489       C  
ATOM   1573  OD1 ASP A 162     -46.652  18.117   9.816  1.00133.22           O  
ANISOU 1573  OD1 ASP A 162    19163  15642  15814  -1366   -201  -1323       O  
ATOM   1574  OD2 ASP A 162     -47.390  19.795   8.597  1.00142.51           O1-
ANISOU 1574  OD2 ASP A 162    20343  17491  16314  -1662   -713  -1462       O1-
ATOM   1575  H   ASP A 162     -43.629  18.725   9.835  1.00  0.00           H  
ATOM   1576  HA  ASP A 162     -45.162  16.720   8.523  1.00  0.00           H  
ATOM   1577  HB2 ASP A 162     -44.716  19.667   8.022  1.00  0.00           H  
ATOM   1578  HB3 ASP A 162     -45.665  18.723   6.900  1.00  0.00           H  
ATOM   1579  N   LEU A 163     -42.546  17.796   6.811  1.00133.58           N  
ANISOU 1579  N   LEU A 163    19722  16039  14994   -958    380  -2086       N  
ATOM   1580  CA  LEU A 163     -41.642  17.470   5.710  1.00132.43           C  
ANISOU 1580  CA  LEU A 163    19762  15920  14634   -932    536  -2426       C  
ATOM   1581  C   LEU A 163     -40.623  16.430   6.174  1.00141.56           C  
ANISOU 1581  C   LEU A 163    20955  16766  16064   -620    926  -2391       C  
ATOM   1582  O   LEU A 163     -39.448  16.719   6.405  1.00146.37           O  
ANISOU 1582  O   LEU A 163    21514  17569  16530   -343   1074  -2257       O  
ATOM   1583  CB  LEU A 163     -40.959  18.731   5.198  1.00117.07           C  
ANISOU 1583  CB  LEU A 163    17819  14456  12205   -899    418  -2380       C  
ATOM   1584  CG  LEU A 163     -41.815  19.994   5.210  1.00107.83           C  
ANISOU 1584  CG  LEU A 163    16570  13625  10776  -1070     87  -2211       C  
ATOM   1585  CD1 LEU A 163     -41.036  21.136   4.613  1.00101.01           C  
ANISOU 1585  CD1 LEU A 163    15766  13164   9447  -1026     74  -2202       C  
ATOM   1586  CD2 LEU A 163     -43.109  19.747   4.446  1.00 93.99           C  
ANISOU 1586  CD2 LEU A 163    14895  11826   8989  -1374   -146  -2492       C  
ATOM   1587  H   LEU A 163     -42.295  18.576   7.402  1.00  0.00           H  
ATOM   1588  HA  LEU A 163     -42.228  17.041   4.898  1.00  0.00           H  
ATOM   1589  HB2 LEU A 163     -40.050  18.907   5.773  1.00  0.00           H  
ATOM   1590  HB3 LEU A 163     -40.590  18.556   4.187  1.00  0.00           H  
ATOM   1591  HG  LEU A 163     -42.060  20.240   6.243  1.00  0.00           H  
ATOM   1592 HD11 LEU A 163     -41.648  22.038   4.622  1.00  0.00           H  
ATOM   1593 HD12 LEU A 163     -40.132  21.305   5.198  1.00  0.00           H  
ATOM   1594 HD13 LEU A 163     -40.763  20.893   3.586  1.00  0.00           H  
ATOM   1595 HD21 LEU A 163     -43.717  20.652   4.457  1.00  0.00           H  
ATOM   1596 HD22 LEU A 163     -42.877  19.479   3.415  1.00  0.00           H  
ATOM   1597 HD23 LEU A 163     -43.660  18.934   4.918  1.00  0.00           H  
ATOM   1598  N   ARG A 164     -41.109  15.196   6.311  1.00143.38           N  
ANISOU 1598  N   ARG A 164    21274  16514  16690   -664   1118  -2528       N  
ATOM   1599  CA  ARG A 164     -40.289  14.079   6.779  1.00141.99           C  
ANISOU 1599  CA  ARG A 164    21170  15970  16809   -341   1535  -2478       C  
ATOM   1600  C   ARG A 164     -39.386  14.474   7.951  1.00138.34           C  
ANISOU 1600  C   ARG A 164    20514  15706  16343     91   1645  -2026       C  
ATOM   1601  O   ARG A 164     -39.103  13.665   8.831  1.00119.68           O  
ANISOU 1601  O   ARG A 164    18131  13050  14290    406   1938  -1815       O  
ATOM   1602  CB  ARG A 164     -39.442  13.522   5.630  1.00141.52           C  
ANISOU 1602  CB  ARG A 164    21322  15852  16595   -333   1729  -2867       C  
ATOM   1603  CG  ARG A 164     -38.403  14.484   5.093  1.00143.99           C  
ANISOU 1603  CG  ARG A 164    21607  16654  16448   -232   1631  -2877       C  
ATOM   1604  CD  ARG A 164     -37.499  13.768   4.101  1.00136.58           C  
ANISOU 1604  CD  ARG A 164    20877  15598  15417   -171   1876  -3232       C  
ATOM   1605  NE  ARG A 164     -36.230  14.461   3.896  1.00142.10           N  
ANISOU 1605  NE  ARG A 164    21531  16697  15765     44   1912  -3182       N  
ATOM   1606  CZ  ARG A 164     -36.124  15.737   3.516  1.00135.52           C  
ANISOU 1606  CZ  ARG A 164    20631  16324  14538    -80   1663  -3159       C  
ATOM   1607  NH1 ARG A 164     -37.210  16.487   3.311  1.00123.17           N  
ANISOU 1607  NH1 ARG A 164    19040  14904  12855   -377   1340  -3146       N  
ATOM   1608  NH2 ARG A 164     -34.923  16.276   3.347  1.00124.83           N1+
ANISOU 1608  NH2 ARG A 164    19238  15293  12898    104   1761  -3152       N1+
ATOM   1609  H   ARG A 164     -42.076  15.006   6.088  1.00  0.00           H  
ATOM   1610  HA  ARG A 164     -40.958  13.289   7.119  1.00  0.00           H  
ATOM   1611  HB2 ARG A 164     -38.951  12.605   5.955  1.00  0.00           H  
ATOM   1612  HB3 ARG A 164     -40.097  13.208   4.818  1.00  0.00           H  
ATOM   1613  HG2 ARG A 164     -38.901  15.316   4.595  1.00  0.00           H  
ATOM   1614  HG3 ARG A 164     -37.804  14.869   5.918  1.00  0.00           H  
ATOM   1615  HD2 ARG A 164     -37.306  12.755   4.453  1.00  0.00           H  
ATOM   1616  HD3 ARG A 164     -38.016  13.668   3.146  1.00  0.00           H  
ATOM   1617  HE  ARG A 164     -35.398  13.912   4.060  1.00  0.00           H  
ATOM   1618 HH11 ARG A 164     -38.130  16.091   3.443  1.00  0.00           H  
ATOM   1619 HH12 ARG A 164     -37.112  17.450   3.024  1.00  0.00           H  
ATOM   1620 HH21 ARG A 164     -34.094  15.722   3.506  1.00  0.00           H  
ATOM   1621 HH22 ARG A 164     -34.838  17.241   3.060  1.00  0.00           H  
ATOM   1622  HXT ARG A 164     -38.997  15.480   7.997  1.00  0.00           H  
ATOM   1623  N   TYR A 179     -58.366  23.469  12.017  1.00118.76           N  
ANISOU 1623  N   TYR A 179    16005  15650  13467  -3027  -3116   -535       N  
ATOM   1624  CA  TYR A 179     -57.594  23.158  10.817  1.00127.77           C  
ANISOU 1624  CA  TYR A 179    17333  16861  14354  -3009  -2992   -901       C  
ATOM   1625  C   TYR A 179     -56.216  22.606  11.175  1.00131.28           C  
ANISOU 1625  C   TYR A 179    17903  16921  15056  -2819  -2626   -783       C  
ATOM   1626  O   TYR A 179     -55.414  23.280  11.827  1.00111.95           O  
ANISOU 1626  O   TYR A 179    15461  14501  12575  -2581  -2552   -358       O  
ATOM   1627  CB  TYR A 179     -57.453  24.398   9.939  1.00118.61           C  
ANISOU 1627  CB  TYR A 179    16263  16246  12556  -2885  -3201   -838       C  
ATOM   1628  CG  TYR A 179     -58.621  24.601   8.995  1.00126.36           C  
ANISOU 1628  CG  TYR A 179    17179  17665  13167  -3049  -3506  -1187       C  
ATOM   1629  CD1 TYR A 179     -58.414  24.983   7.675  1.00130.84           C  
ANISOU 1629  CD1 TYR A 179    17884  18629  13199  -2990  -3586  -1452       C  
ATOM   1630  CD2 TYR A 179     -59.929  24.403   9.420  1.00120.99           C  
ANISOU 1630  CD2 TYR A 179    16285  17033  12652  -3246  -3709  -1266       C  
ATOM   1631  CE1 TYR A 179     -59.474  25.177   6.802  1.00127.76           C  
ANISOU 1631  CE1 TYR A 179    17410  18713  12418  -3090  -3869  -1777       C  
ATOM   1632  CE2 TYR A 179     -61.000  24.589   8.555  1.00132.07           C  
ANISOU 1632  CE2 TYR A 179    17589  18912  13680  -3376  -3995  -1615       C  
ATOM   1633  CZ  TYR A 179     -60.764  24.976   7.244  1.00137.22           C  
ANISOU 1633  CZ  TYR A 179    18345  19945  13845  -3201  -4014  -1852       C  
ATOM   1634  OH  TYR A 179     -61.816  25.162   6.375  1.00125.83           O  
ANISOU 1634  OH  TYR A 179    16742  18870  12199  -3056  -4137  -2143       O  
ATOM   1635  HA  TYR A 179     -58.132  22.397  10.251  1.00  0.00           H  
ATOM   1636  HB2 TYR A 179     -57.342  25.279  10.572  1.00  0.00           H  
ATOM   1637  HB3 TYR A 179     -56.530  24.331   9.363  1.00  0.00           H  
ATOM   1638  HD1 TYR A 179     -57.410  25.136   7.308  1.00  0.00           H  
ATOM   1639  HD2 TYR A 179     -60.126  24.100  10.438  1.00  0.00           H  
ATOM   1640  HE1 TYR A 179     -59.286  25.483   5.784  1.00  0.00           H  
ATOM   1641  HE2 TYR A 179     -62.010  24.432   8.904  1.00  0.00           H  
ATOM   1642  HH  TYR A 179     -62.643  24.984   6.830  1.00  0.00           H  
ATOM   1643  H1  TYR A 179     -59.271  23.831  11.751  1.00  0.00           H  
ATOM   1644  H2  TYR A 179     -58.488  22.630  12.566  1.00  0.00           H  
ATOM   1645  N   SER A 180     -55.945  21.376  10.738  1.00132.86           N  
ANISOU 1645  N   SER A 180    18195  16784  15502  -2923  -2381  -1182       N  
ATOM   1646  CA  SER A 180     -54.726  20.665  11.101  1.00124.00           C  
ANISOU 1646  CA  SER A 180    17189  15264  14662  -2728  -2005  -1098       C  
ATOM   1647  C   SER A 180     -53.766  20.504   9.928  1.00123.76           C  
ANISOU 1647  C   SER A 180    17353  15329  14341  -2673  -1879  -1409       C  
ATOM   1648  O   SER A 180     -52.809  19.727  10.028  1.00127.40           O  
ANISOU 1648  O   SER A 180    17923  15455  15027  -2538  -1552  -1449       O  
ATOM   1649  CB  SER A 180     -55.073  19.291  11.685  1.00129.26           C  
ANISOU 1649  CB  SER A 180    17840  15365  15907  -2843  -1728  -1250       C  
ATOM   1650  OG  SER A 180     -55.677  18.454  10.703  1.00122.28           O  
ANISOU 1650  OG  SER A 180    17007  14406  15049  -3150  -1697  -1847       O  
ATOM   1651  H   SER A 180     -56.597  20.901  10.131  1.00  0.00           H  
ATOM   1652  HA  SER A 180     -54.218  21.241  11.875  1.00  0.00           H  
ATOM   1653  HB2 SER A 180     -54.166  18.816  12.058  1.00  0.00           H  
ATOM   1654  HB3 SER A 180     -55.756  19.416  12.525  1.00  0.00           H  
ATOM   1655  HG  SER A 180     -55.070  18.331   9.969  1.00  0.00           H  
ATOM   1656  N   GLY A 181     -53.989  21.217   8.823  1.00109.42           N  
ANISOU 1656  N   GLY A 181    15588  13969  12019  -2747  -2118  -1616       N  
ATOM   1657  CA  GLY A 181     -53.140  21.062   7.660  1.00108.46           C  
ANISOU 1657  CA  GLY A 181    15653  13948  11608  -2705  -2006  -1929       C  
ATOM   1658  C   GLY A 181     -51.966  22.019   7.631  1.00 88.20           C  
ANISOU 1658  C   GLY A 181    13187  11592   8732  -2432  -1946  -1614       C  
ATOM   1659  O   GLY A 181     -51.153  22.046   8.560  1.00 89.83           O  
ANISOU 1659  O   GLY A 181    13364  11604   9162  -2231  -1752  -1274       O  
ATOM   1660  H   GLY A 181     -54.756  21.873   8.792  1.00  0.00           H  
ATOM   1661  HA2 GLY A 181     -52.772  20.037   7.615  1.00  0.00           H  
ATOM   1662  HA3 GLY A 181     -53.736  21.194   6.757  1.00  0.00           H  
ATOM   1663  N   GLU A 182     -51.865  22.805   6.556  1.00 94.51           N  
ANISOU 1663  N   GLU A 182    14099  12808   9003  -2417  -2090  -1743       N  
ATOM   1664  CA  GLU A 182     -50.781  23.771   6.436  1.00 82.80           C  
ANISOU 1664  CA  GLU A 182    12729  11529   7204  -2192  -1998  -1487       C  
ATOM   1665  C   GLU A 182     -50.974  24.961   7.356  1.00 86.99           C  
ANISOU 1665  C   GLU A 182    13150  12243   7658  -2085  -2112   -984       C  
ATOM   1666  O   GLU A 182     -50.015  25.709   7.590  1.00 97.32           O  
ANISOU 1666  O   GLU A 182    14507  13648   8822  -1912  -1968   -732       O  
ATOM   1667  CB  GLU A 182     -50.660  24.261   4.991  1.00 96.39           C  
ANISOU 1667  CB  GLU A 182    14630  13619   8374  -2196  -2083  -1766       C  
ATOM   1668  CG  GLU A 182     -51.959  24.233   4.180  1.00 97.97           C  
ANISOU 1668  CG  GLU A 182    14791  14106   8327  -2375  -2377  -2079       C  
ATOM   1669  CD  GLU A 182     -51.789  24.779   2.772  1.00108.84           C  
ANISOU 1669  CD  GLU A 182    16349  15893   9112  -2311  -2448  -2314       C  
ATOM   1670  OE1 GLU A 182     -50.635  24.792   2.263  1.00101.55           O  
ANISOU 1670  OE1 GLU A 182    15605  14923   8058  -2195  -2229  -2374       O  
ATOM   1671  OE2 GLU A 182     -52.811  25.195   2.171  1.00117.24           O1-
ANISOU 1671  OE2 GLU A 182    17373  17348   9825  -2357  -2718  -2440       O1-
ATOM   1672  H   GLU A 182     -52.545  22.734   5.813  1.00  0.00           H  
ATOM   1673  HA  GLU A 182     -49.849  23.275   6.708  1.00  0.00           H  
ATOM   1674  HB2 GLU A 182     -50.254  25.273   4.986  1.00  0.00           H  
ATOM   1675  HB3 GLU A 182     -49.900  23.675   4.474  1.00  0.00           H  
ATOM   1676  HG2 GLU A 182     -52.332  23.210   4.129  1.00  0.00           H  
ATOM   1677  HG3 GLU A 182     -52.724  24.808   4.702  1.00  0.00           H  
ATOM   1678  N   GLU A 183     -52.188  25.156   7.875  1.00 92.08           N  
ANISOU 1678  N   GLU A 183    13642  12946   8397  -2197  -2352   -856       N  
ATOM   1679  CA  GLU A 183     -52.480  26.228   8.821  1.00 84.31           C  
ANISOU 1679  CA  GLU A 183    12542  12109   7382  -2112  -2462   -378       C  
ATOM   1680  C   GLU A 183     -52.109  25.863  10.242  1.00 80.16           C  
ANISOU 1680  C   GLU A 183    11856  11257   7344  -2029  -2305    -67       C  
ATOM   1681  O   GLU A 183     -52.342  26.662  11.150  1.00 91.20           O  
ANISOU 1681  O   GLU A 183    13128  12749   8774  -1968  -2382    325       O  
ATOM   1682  CB  GLU A 183     -53.963  26.594   8.737  1.00 99.54           C  
ANISOU 1682  CB  GLU A 183    14370  14272   9177  -2251  -2794   -382       C  
ATOM   1683  CG  GLU A 183     -54.386  26.979   7.322  1.00 98.82           C  
ANISOU 1683  CG  GLU A 183    14417  14584   8545  -2279  -2962   -686       C  
ATOM   1684  CD  GLU A 183     -55.769  27.591   7.252  1.00117.25           C  
ANISOU 1684  CD  GLU A 183    16644  17265  10641  -2339  -3293   -628       C  
ATOM   1685  OE1 GLU A 183     -55.930  28.752   7.678  1.00121.07           O  
ANISOU 1685  OE1 GLU A 183    17058  17862  11083  -2094  -3246   -230       O  
ATOM   1686  OE2 GLU A 183     -56.695  26.912   6.767  1.00116.75           O1-
ANISOU 1686  OE2 GLU A 183    16485  17285  10588  -2516  -3464  -1007       O1-
ATOM   1687  H   GLU A 183     -52.952  24.548   7.616  1.00  0.00           H  
ATOM   1688  HA  GLU A 183     -51.898  27.103   8.532  1.00  0.00           H  
ATOM   1689  HB2 GLU A 183     -54.564  25.751   9.078  1.00  0.00           H  
ATOM   1690  HB3 GLU A 183     -54.171  27.422   9.415  1.00  0.00           H  
ATOM   1691  HG2 GLU A 183     -53.660  27.677   6.905  1.00  0.00           H  
ATOM   1692  HG3 GLU A 183     -54.347  26.099   6.681  1.00  0.00           H  
ATOM   1693  N   LYS A 184     -51.502  24.695  10.440  1.00 85.52           N  
ANISOU 1693  N   LYS A 184     8683  12077  11736  -2349   1728  -2390       N  
ATOM   1694  CA  LYS A 184     -51.123  24.237  11.772  1.00 79.11           C  
ANISOU 1694  CA  LYS A 184     8385  10518  11154  -2344   1882  -2168       C  
ATOM   1695  C   LYS A 184     -50.273  25.271  12.508  1.00 73.22           C  
ANISOU 1695  C   LYS A 184     7661   9596  10563  -1754   1653  -1670       C  
ATOM   1696  O   LYS A 184     -50.660  25.777  13.564  1.00 87.61           O  
ANISOU 1696  O   LYS A 184     9473  11415  12399  -1715   1625  -1482       O  
ATOM   1697  CB  LYS A 184     -50.375  22.904  11.638  1.00 89.33           C  
ANISOU 1697  CB  LYS A 184    10278  11077  12586  -2479   2154  -2317       C  
ATOM   1698  CG  LYS A 184     -49.351  22.603  12.722  1.00 80.58           C  
ANISOU 1698  CG  LYS A 184     9689   9207  11722  -2133   2228  -1903       C  
ATOM   1699  CD  LYS A 184     -49.129  21.085  12.828  1.00 86.92           C  
ANISOU 1699  CD  LYS A 184    11118   9261  12648  -2411   2644  -2076       C  
ATOM   1700  CE  LYS A 184     -48.041  20.602  11.878  1.00110.00           C  
ANISOU 1700  CE  LYS A 184    14266  11883  15646  -2100   2719  -2137       C  
ATOM   1701  NZ  LYS A 184     -48.024  19.109  11.756  1.00129.08           N1+
ANISOU 1701  NZ  LYS A 184    17301  13579  18167  -2429   3199  -2429       N1+
ATOM   1702  H   LYS A 184     -51.291  24.096   9.655  1.00  0.00           H  
ATOM   1703  HA  LYS A 184     -52.032  24.065  12.349  1.00  0.00           H  
ATOM   1704  HB2 LYS A 184     -51.098  22.089  11.590  1.00  0.00           H  
ATOM   1705  HB3 LYS A 184     -49.890  22.860  10.663  1.00  0.00           H  
ATOM   1706  HG2 LYS A 184     -48.408  23.092  12.476  1.00  0.00           H  
ATOM   1707  HG3 LYS A 184     -49.711  22.985  13.677  1.00  0.00           H  
ATOM   1708  HD2 LYS A 184     -48.856  20.829  13.852  1.00  0.00           H  
ATOM   1709  HD3 LYS A 184     -50.061  20.566  12.606  1.00  0.00           H  
ATOM   1710  HE2 LYS A 184     -48.196  21.044  10.894  1.00  0.00           H  
ATOM   1711  HE3 LYS A 184     -47.070  20.948  12.233  1.00  0.00           H  
ATOM   1712  HZ1 LYS A 184     -47.457  18.842  10.964  1.00  0.00           H  
ATOM   1713  HZ2 LYS A 184     -47.637  18.706  12.597  1.00  0.00           H  
ATOM   1714  HZ3 LYS A 184     -48.967  18.771  11.624  1.00  0.00           H  
ATOM   1715  N   THR A 185     -49.101  25.599  11.965  1.00 75.58           N  
ANISOU 1715  N   THR A 185     7986   9764  10966  -1316   1501  -1472       N  
ATOM   1716  CA  THR A 185     -48.213  26.520  12.674  1.00 62.13           C  
ANISOU 1716  CA  THR A 185     6312   7872   9424   -851   1283  -1038       C  
ATOM   1717  C   THR A 185     -48.895  27.856  12.955  1.00 71.30           C  
ANISOU 1717  C   THR A 185     7081   9489  10522   -724   1111   -919       C  
ATOM   1718  O   THR A 185     -48.525  28.552  13.900  1.00 85.16           O  
ANISOU 1718  O   THR A 185     8934  11050  12374   -508    990   -663       O  
ATOM   1719  CB  THR A 185     -46.923  26.754  11.878  1.00 64.67           C  
ANISOU 1719  CB  THR A 185     6597   8114   9862   -444   1153   -847       C  
ATOM   1720  CG2 THR A 185     -46.106  25.459  11.833  1.00 65.99           C  
ANISOU 1720  CG2 THR A 185     7220   7727  10126   -440   1365   -882       C  
ATOM   1721  OG1 THR A 185     -47.243  27.178  10.538  1.00 94.25           O  
ANISOU 1721  OG1 THR A 185     9931  12422  13457   -410   1097  -1000       O  
ATOM   1722  H   THR A 185     -48.833  25.212  11.071  1.00  0.00           H  
ATOM   1723  HA  THR A 185     -47.946  26.067  13.629  1.00  0.00           H  
ATOM   1724  HB  THR A 185     -46.336  27.531  12.368  1.00  0.00           H  
ATOM   1725  HG1 THR A 185     -46.432  27.323  10.045  1.00  0.00           H  
ATOM   1726 HG21 THR A 185     -45.190  25.626  11.267  1.00  0.00           H  
ATOM   1727 HG22 THR A 185     -45.855  25.152  12.848  1.00  0.00           H  
ATOM   1728 HG23 THR A 185     -46.692  24.676  11.352  1.00  0.00           H  
ATOM   1729  N   TRP A 186     -49.881  28.249  12.151  1.00 79.95           N  
ANISOU 1729  N   TRP A 186     7732  11210  11436   -833   1106  -1099       N  
ATOM   1730  CA  TRP A 186     -50.610  29.470  12.468  1.00 71.24           C  
ANISOU 1730  CA  TRP A 186     6283  10504  10281   -652   1017   -956       C  
ATOM   1731  C   TRP A 186     -51.457  29.265  13.708  1.00 77.67           C  
ANISOU 1731  C   TRP A 186     7239  11227  11047   -902   1163  -1016       C  
ATOM   1732  O   TRP A 186     -51.563  30.165  14.548  1.00 83.17           O  
ANISOU 1732  O   TRP A 186     7943  11874  11783   -674   1116   -830       O  
ATOM   1733  CB  TRP A 186     -51.504  29.899  11.304  1.00 73.81           C  
ANISOU 1733  CB  TRP A 186     6044  11618  10384   -647    991  -1071       C  
ATOM   1734  CG  TRP A 186     -52.169  31.217  11.561  1.00 61.07           C  
ANISOU 1734  CG  TRP A 186     4085  10375   8745   -326    943   -845       C  
ATOM   1735  CD1 TRP A 186     -51.644  32.461  11.322  1.00 64.31           C  
ANISOU 1735  CD1 TRP A 186     4377  10772   9288    169    824   -514       C  
ATOM   1736  CD2 TRP A 186     -53.470  31.428  12.122  1.00 62.51           C  
ANISOU 1736  CD2 TRP A 186     4017  10951   8782   -455   1065   -915       C  
ATOM   1737  CE2 TRP A 186     -53.677  32.824  12.192  1.00 63.25           C  
ANISOU 1737  CE2 TRP A 186     3914  11196   8921     41   1020   -607       C  
ATOM   1738  CE3 TRP A 186     -54.469  30.576  12.574  1.00 72.41           C  
ANISOU 1738  CE3 TRP A 186     5227  12400   9887   -941   1237  -1184       C  
ATOM   1739  NE1 TRP A 186     -52.557  33.433  11.693  1.00 72.81           N  
ANISOU 1739  NE1 TRP A 186     5233  12118  10314    385    880   -376       N  
ATOM   1740  CZ2 TRP A 186     -54.837  33.380  12.696  1.00 66.27           C  
ANISOU 1740  CZ2 TRP A 186     4174  11814   9192    128   1119   -536       C  
ATOM   1741  CZ3 TRP A 186     -55.633  31.129  13.076  1.00 72.80           C  
ANISOU 1741  CZ3 TRP A 186     4994  12858   9810   -886   1331  -1118       C  
ATOM   1742  CH2 TRP A 186     -55.807  32.523  13.134  1.00 75.97           C  
ANISOU 1742  CH2 TRP A 186     5307  13313  10245   -310   1259   -780       C  
ATOM   1743  H   TRP A 186     -50.115  27.703  11.334  1.00  0.00           H  
ATOM   1744  HA  TRP A 186     -49.890  30.264  12.665  1.00  0.00           H  
ATOM   1745  HB2 TRP A 186     -50.908  29.965  10.394  1.00  0.00           H  
ATOM   1746  HB3 TRP A 186     -52.264  29.137  11.131  1.00  0.00           H  
ATOM   1747  HD1 TRP A 186     -50.653  32.558  10.903  1.00  0.00           H  
ATOM   1748  HE1 TRP A 186     -52.332  34.410  11.572  1.00  0.00           H  
ATOM   1749  HE3 TRP A 186     -54.328  29.506  12.529  1.00  0.00           H  
ATOM   1750  HZ2 TRP A 186     -54.950  34.453  12.732  1.00  0.00           H  
ATOM   1751  HZ3 TRP A 186     -56.426  30.488  13.431  1.00  0.00           H  
ATOM   1752  HH2 TRP A 186     -56.731  32.913  13.535  1.00  0.00           H  
ATOM   1753  N   MET A 187     -52.094  28.094  13.824  1.00 90.23           N  
ANISOU 1753  N   MET A 187     8951  12791  12542  -1393   1374  -1291       N  
ATOM   1754  CA  MET A 187     -52.885  27.793  15.016  1.00 80.97           C  
ANISOU 1754  CA  MET A 187     7924  11524  11317  -1662   1564  -1316       C  
ATOM   1755  C   MET A 187     -52.024  27.854  16.274  1.00 86.61           C  
ANISOU 1755  C   MET A 187     9130  11621  12157  -1443   1538  -1046       C  
ATOM   1756  O   MET A 187     -52.436  28.426  17.294  1.00 94.46           O  
ANISOU 1756  O   MET A 187    10153  12651  13088  -1355   1566   -932       O  
ATOM   1757  CB  MET A 187     -53.529  26.416  14.874  1.00 78.37           C  
ANISOU 1757  CB  MET A 187     7713  11144  10919  -2282   1832  -1640       C  
ATOM   1758  CG  MET A 187     -55.019  26.379  15.211  1.00110.62           C  
ANISOU 1758  CG  MET A 187    11442  15760  14829  -2679   2009  -1800       C  
ATOM   1759  SD  MET A 187     -56.059  27.351  14.075  1.00123.32           S  
ANISOU 1759  SD  MET A 187    12184  18471  16201  -2580   1848  -1906       S  
ATOM   1760  CE  MET A 187     -56.843  26.055  13.116  1.00113.06           C  
ANISOU 1760  CE  MET A 187    10674  17555  14728  -3383   1995  -2429       C  
ATOM   1761  H   MET A 187     -52.031  27.409  13.084  1.00  0.00           H  
ATOM   1762  HA  MET A 187     -53.677  28.537  15.103  1.00  0.00           H  
ATOM   1763  HB2 MET A 187     -53.379  26.050  13.858  1.00  0.00           H  
ATOM   1764  HB3 MET A 187     -52.998  25.702  15.504  1.00  0.00           H  
ATOM   1765  HG2 MET A 187     -55.362  25.344  15.219  1.00  0.00           H  
ATOM   1766  HG3 MET A 187     -55.168  26.734  16.231  1.00  0.00           H  
ATOM   1767  HE1 MET A 187     -57.510  26.501  12.378  1.00  0.00           H  
ATOM   1768  HE2 MET A 187     -56.080  25.467  12.606  1.00  0.00           H  
ATOM   1769  HE3 MET A 187     -57.417  25.408  13.779  1.00  0.00           H  
ATOM   1770  N   TRP A 188     -50.816  27.276  16.215  1.00 78.35           N  
ANISOU 1770  N   TRP A 188     8456  10060  11254  -1328   1486   -937       N  
ATOM   1771  CA  TRP A 188     -49.863  27.399  17.311  1.00 63.41           C  
ANISOU 1771  CA  TRP A 188     6946   7709   9437  -1071   1391   -644       C  
ATOM   1772  C   TRP A 188     -49.773  28.851  17.784  1.00 75.65           C  
ANISOU 1772  C   TRP A 188     8319   9451  10974   -745   1168   -493       C  
ATOM   1773  O   TRP A 188     -50.027  29.164  18.951  1.00 91.53           O  
ANISOU 1773  O   TRP A 188    10496  11399  12882   -729   1195   -420       O  
ATOM   1774  CB  TRP A 188     -48.482  26.919  16.855  1.00 61.34           C  
ANISOU 1774  CB  TRP A 188     6902   7067   9335   -847   1295   -497       C  
ATOM   1775  CG  TRP A 188     -48.392  25.462  16.597  1.00 57.94           C  
ANISOU 1775  CG  TRP A 188     6803   6265   8946  -1091   1571   -613       C  
ATOM   1776  CD1 TRP A 188     -49.412  24.561  16.639  1.00 67.16           C  
ANISOU 1776  CD1 TRP A 188     8081   7393  10042  -1567   1883   -871       C  
ATOM   1777  CD2 TRP A 188     -47.205  24.721  16.254  1.00 55.73           C  
ANISOU 1777  CD2 TRP A 188     6808   5558   8809   -871   1607   -476       C  
ATOM   1778  CE2 TRP A 188     -47.577  23.369  16.102  1.00 60.80           C  
ANISOU 1778  CE2 TRP A 188     7797   5836   9471  -1209   1978   -678       C  
ATOM   1779  CE3 TRP A 188     -45.868  25.071  16.065  1.00 66.49           C  
ANISOU 1779  CE3 TRP A 188     8152   6818  10293   -425   1389   -195       C  
ATOM   1780  NE1 TRP A 188     -48.927  23.286  16.340  1.00 78.58           N  
ANISOU 1780  NE1 TRP A 188     9936   8325  11597  -1680   2135   -931       N  
ATOM   1781  CZ2 TRP A 188     -46.656  22.371  15.776  1.00 69.54           C  
ANISOU 1781  CZ2 TRP A 188     9280   6427  10714  -1042   2164   -602       C  
ATOM   1782  CZ3 TRP A 188     -44.956  24.073  15.731  1.00 59.16           C  
ANISOU 1782  CZ3 TRP A 188     7521   5477   9482   -249   1549    -94       C  
ATOM   1783  CH2 TRP A 188     -45.353  22.746  15.600  1.00 63.29           C  
ANISOU 1783  CH2 TRP A 188     8434   5590  10021   -521   1946   -293       C  
ATOM   1784  H   TRP A 188     -50.551  26.742  15.400  1.00  0.00           H  
ATOM   1785  HA  TRP A 188     -50.197  26.777  18.141  1.00  0.00           H  
ATOM   1786  HB2 TRP A 188     -48.189  27.463  15.957  1.00  0.00           H  
ATOM   1787  HB3 TRP A 188     -47.738  27.200  17.600  1.00  0.00           H  
ATOM   1788  HD1 TRP A 188     -50.413  24.889  16.879  1.00  0.00           H  
ATOM   1789  HE1 TRP A 188     -49.556  22.496  16.328  1.00  0.00           H  
ATOM   1790  HE3 TRP A 188     -45.558  26.099  16.178  1.00  0.00           H  
ATOM   1791  HZ2 TRP A 188     -46.983  21.347  15.672  1.00  0.00           H  
ATOM   1792  HZ3 TRP A 188     -43.918  24.323  15.568  1.00  0.00           H  
ATOM   1793  HH2 TRP A 188     -44.606  22.005  15.354  1.00  0.00           H  
ATOM   1794  N   TRP A 189     -49.391  29.754  16.873  1.00 79.21           N  
ANISOU 1794  N   TRP A 189     8462  10109  11523   -481    977   -448       N  
ATOM   1795  CA  TRP A 189     -49.181  31.149  17.254  1.00 68.40           C  
ANISOU 1795  CA  TRP A 189     6995   8792  10204   -181    805   -309       C  
ATOM   1796  C   TRP A 189     -50.478  31.796  17.706  1.00 71.31           C  
ANISOU 1796  C   TRP A 189     7185   9484  10427   -200    951   -410       C  
ATOM   1797  O   TRP A 189     -50.496  32.517  18.707  1.00 88.61           O  
ANISOU 1797  O   TRP A 189     9541  11550  12577    -76    933   -363       O  
ATOM   1798  CB  TRP A 189     -48.588  31.918  16.081  1.00 68.96           C  
ANISOU 1798  CB  TRP A 189     6771   9000  10429     83    646   -203       C  
ATOM   1799  CG  TRP A 189     -48.928  33.360  16.060  1.00 64.27           C  
ANISOU 1799  CG  TRP A 189     5963   8573   9883    340    603   -121       C  
ATOM   1800  CD1 TRP A 189     -49.849  33.974  15.259  1.00 74.83           C  
ANISOU 1800  CD1 TRP A 189     6905  10363  11164    477    697   -132       C  
ATOM   1801  CD2 TRP A 189     -48.353  34.388  16.870  1.00 67.32           C  
ANISOU 1801  CD2 TRP A 189     6534   8665  10379    506    484    -12       C  
ATOM   1802  CE2 TRP A 189     -48.974  35.604  16.508  1.00 68.72           C  
ANISOU 1802  CE2 TRP A 189     6474   9031  10606    755    562     35       C  
ATOM   1803  CE3 TRP A 189     -47.384  34.399  17.874  1.00 74.28           C  
ANISOU 1803  CE3 TRP A 189     7755   9172  11298    461    322     42       C  
ATOM   1804  NE1 TRP A 189     -49.889  35.328  15.526  1.00 72.86           N  
ANISOU 1804  NE1 TRP A 189     6620  10043  11018    774    689      2       N  
ATOM   1805  CZ2 TRP A 189     -48.646  36.814  17.111  1.00 80.25           C  
ANISOU 1805  CZ2 TRP A 189     8097  10201  12195    924    524     91       C  
ATOM   1806  CZ3 TRP A 189     -47.061  35.608  18.475  1.00 70.10           C  
ANISOU 1806  CZ3 TRP A 189     7334   8452  10850    574    229     61       C  
ATOM   1807  CH2 TRP A 189     -47.695  36.796  18.095  1.00 80.70           C  
ANISOU 1807  CH2 TRP A 189     8506   9877  12281    786    351     61       C  
ATOM   1808  H   TRP A 189     -49.246  29.473  15.914  1.00  0.00           H  
ATOM   1809  HA  TRP A 189     -48.472  31.179  18.082  1.00  0.00           H  
ATOM   1810  HB2 TRP A 189     -47.504  31.803  16.085  1.00  0.00           H  
ATOM   1811  HB3 TRP A 189     -48.910  31.457  15.147  1.00  0.00           H  
ATOM   1812  HD1 TRP A 189     -50.417  33.394  14.547  1.00  0.00           H  
ATOM   1813  HE1 TRP A 189     -50.528  35.924  15.019  1.00  0.00           H  
ATOM   1814  HE3 TRP A 189     -46.902  33.479  18.169  1.00  0.00           H  
ATOM   1815  HZ2 TRP A 189     -49.137  37.724  16.798  1.00  0.00           H  
ATOM   1816  HZ3 TRP A 189     -46.309  35.642  19.250  1.00  0.00           H  
ATOM   1817  HH2 TRP A 189     -47.419  37.712  18.596  1.00  0.00           H  
ATOM   1818  N   HIS A 190     -51.578  31.548  16.991  1.00 74.22           N  
ANISOU 1818  N   HIS A 190     7199  10314  10688   -354   1106   -561       N  
ATOM   1819  CA  HIS A 190     -52.831  32.185  17.384  1.00 72.24           C  
ANISOU 1819  CA  HIS A 190     6697  10457  10294   -310   1266   -609       C  
ATOM   1820  C   HIS A 190     -53.228  31.758  18.786  1.00 81.52           C  
ANISOU 1820  C   HIS A 190     8195  11442  11338   -504   1436   -650       C  
ATOM   1821  O   HIS A 190     -53.736  32.568  19.566  1.00 91.99           O  
ANISOU 1821  O   HIS A 190     9527  12847  12576   -318   1526   -625       O  
ATOM   1822  CB  HIS A 190     -53.946  31.848  16.399  1.00 77.18           C  
ANISOU 1822  CB  HIS A 190     6815  11728  10781   -500   1382   -758       C  
ATOM   1823  CG  HIS A 190     -55.241  32.533  16.704  1.00 69.88           C  
ANISOU 1823  CG  HIS A 190     5524  11321   9706   -383   1554   -752       C  
ATOM   1824  CD2 HIS A 190     -55.395  33.903  16.623  1.00 68.67           C  
ANISOU 1824  CD2 HIS A 190     5149  11573   9370   -689   1781   -883       C  
ATOM   1825  ND1 HIS A 190     -56.443  32.037  17.091  1.00 79.17           N  
ANISOU 1825  ND1 HIS A 190     6510  12643  10926    125   1540   -569       N  
ATOM   1826  CE1 HIS A 190     -57.292  33.109  17.246  1.00 92.07           C  
ANISOU 1826  CE1 HIS A 190     7822  14763  12399    190   1756   -577       C  
ATOM   1827  NE2 HIS A 190     -56.636  34.221  16.956  1.00 82.11           N  
ANISOU 1827  NE2 HIS A 190     6500  13708  10990   -315   1892   -765       N  
ATOM   1828  H   HIS A 190     -51.533  30.929  16.194  1.00  0.00           H  
ATOM   1829  HA  HIS A 190     -52.684  33.265  17.382  1.00  0.00           H  
ATOM   1830  HB2 HIS A 190     -53.628  32.109  15.390  1.00  0.00           H  
ATOM   1831  HB3 HIS A 190     -54.102  30.769  16.385  1.00  0.00           H  
ATOM   1832  HD1 HIS A 190     -56.573  30.972  17.217  1.00  0.00           H  
ATOM   1833  HD2 HIS A 190     -54.617  34.483  16.343  1.00  0.00           H  
ATOM   1834  HE1 HIS A 190     -58.247  32.959  17.539  1.00  0.00           H  
ATOM   1835  N   ASN A 191     -53.025  30.481  19.118  1.00 89.05           N  
ANISOU 1835  N   ASN A 191     9441  12131  12264   -855   1526   -700       N  
ATOM   1836  CA  ASN A 191     -53.423  29.987  20.436  1.00 77.23           C  
ANISOU 1836  CA  ASN A 191     8256  10475  10613  -1043   1728   -681       C  
ATOM   1837  C   ASN A 191     -52.581  30.622  21.540  1.00 80.84           C  
ANISOU 1837  C   ASN A 191     9096  10589  11030   -759   1576   -527       C  
ATOM   1838  O   ASN A 191     -53.119  31.172  22.516  1.00 90.15           O  
ANISOU 1838  O   ASN A 191    10354  11866  12032   -673   1690   -537       O  
ATOM   1839  CB  ASN A 191     -53.306  28.469  20.470  1.00 63.36           C  
ANISOU 1839  CB  ASN A 191     6774   8428   8872  -1450   1896   -714       C  
ATOM   1840  CG  ASN A 191     -54.564  27.782  19.966  1.00 78.95           C  
ANISOU 1840  CG  ASN A 191     8432  10786  10780  -1913   2162   -938       C  
ATOM   1841  ND2 ASN A 191     -54.476  26.479  19.752  1.00 90.32           N  
ANISOU 1841  ND2 ASN A 191    10110  11922  12284  -2320   2338  -1031       N  
ATOM   1842  OD1 ASN A 191     -55.611  28.413  19.790  1.00 95.14           O  
ANISOU 1842  OD1 ASN A 191    10023  13404  12721  -1911   2227  -1025       O  
ATOM   1843  H   ASN A 191     -52.594  29.850  18.458  1.00  0.00           H  
ATOM   1844  HA  ASN A 191     -54.466  30.255  20.603  1.00  0.00           H  
ATOM   1845  HB2 ASN A 191     -52.455  28.157  19.864  1.00  0.00           H  
ATOM   1846  HB3 ASN A 191     -53.099  28.144  21.490  1.00  0.00           H  
ATOM   1847 HD21 ASN A 191     -53.605  25.997  19.924  1.00  0.00           H  
ATOM   1848 HD22 ASN A 191     -55.279  25.967  19.417  1.00  0.00           H  
ATOM   1849  N   PHE A 192     -51.249  30.562  21.405  1.00 71.21           N  
ANISOU 1849  N   PHE A 192     8096   9014   9945   -617   1322   -401       N  
ATOM   1850  CA  PHE A 192     -50.374  31.321  22.297  1.00 66.45           C  
ANISOU 1850  CA  PHE A 192     7758   8194   9296   -382   1104   -295       C  
ATOM   1851  C   PHE A 192     -50.835  32.771  22.406  1.00 70.94           C  
ANISOU 1851  C   PHE A 192     8162   8939   9853   -151   1088   -397       C  
ATOM   1852  O   PHE A 192     -51.079  33.285  23.500  1.00 82.28           O  
ANISOU 1852  O   PHE A 192     9813  10357  11092    -88   1146   -453       O  
ATOM   1853  CB  PHE A 192     -48.936  31.249  21.788  1.00 71.60           C  
ANISOU 1853  CB  PHE A 192     8469   8592  10145   -251    813   -146       C  
ATOM   1854  CG  PHE A 192     -47.928  31.887  22.691  1.00 67.08           C  
ANISOU 1854  CG  PHE A 192     8126   7854   9509   -105    549    -49       C  
ATOM   1855  CD1 PHE A 192     -47.014  31.108  23.392  1.00 71.64           C  
ANISOU 1855  CD1 PHE A 192     8988   8252   9981   -110    432    150       C  
ATOM   1856  CD2 PHE A 192     -47.878  33.253  22.828  1.00 67.94           C  
ANISOU 1856  CD2 PHE A 192     8166   7996   9653     34    427   -152       C  
ATOM   1857  CE1 PHE A 192     -46.068  31.694  24.222  1.00 69.12           C  
ANISOU 1857  CE1 PHE A 192     8814   7902   9546    -16    141    223       C  
ATOM   1858  CE2 PHE A 192     -46.931  33.849  23.665  1.00 77.76           C  
ANISOU 1858  CE2 PHE A 192     9620   9107  10818     73    167   -134       C  
ATOM   1859  CZ  PHE A 192     -46.025  33.069  24.357  1.00 65.10           C  
ANISOU 1859  CZ  PHE A 192     8231   7438   9065     29     -5     43       C  
ATOM   1860  H   PHE A 192     -50.840  29.988  20.681  1.00  0.00           H  
ATOM   1861  HA  PHE A 192     -50.414  30.869  23.288  1.00  0.00           H  
ATOM   1862  HB2 PHE A 192     -48.664  30.207  21.622  1.00  0.00           H  
ATOM   1863  HB3 PHE A 192     -48.879  31.708  20.801  1.00  0.00           H  
ATOM   1864  HD1 PHE A 192     -47.034  30.033  23.295  1.00  0.00           H  
ATOM   1865  HD2 PHE A 192     -48.574  33.876  22.286  1.00  0.00           H  
ATOM   1866  HE1 PHE A 192     -45.366  31.076  24.762  1.00  0.00           H  
ATOM   1867  HE2 PHE A 192     -46.906  34.923  23.773  1.00  0.00           H  
ATOM   1868  HZ  PHE A 192     -45.287  33.526  25.000  1.00  0.00           H  
ATOM   1869  N   ARG A 193     -50.983  33.436  21.262  1.00 82.26           N  
ANISOU 1869  N   ARG A 193     9235  10540  11480      4   1047   -414       N  
ATOM   1870  CA  ARG A 193     -51.434  34.823  21.235  1.00 77.84           C  
ANISOU 1870  CA  ARG A 193     8531  10086  10958    291   1096   -458       C  
ATOM   1871  C   ARG A 193     -52.579  35.067  22.204  1.00 71.14           C  
ANISOU 1871  C   ARG A 193     7738   9426   9866    315   1375   -570       C  
ATOM   1872  O   ARG A 193     -52.550  36.024  22.985  1.00 82.95           O  
ANISOU 1872  O   ARG A 193     9456  10764  11296    507   1406   -644       O  
ATOM   1873  CB  ARG A 193     -51.858  35.182  19.803  1.00 75.85           C  
ANISOU 1873  CB  ARG A 193     7802  10154  10864    447   1126   -402       C  
ATOM   1874  CG  ARG A 193     -52.341  36.611  19.626  1.00 80.88           C  
ANISOU 1874  CG  ARG A 193     8275  10879  11577    831   1232   -361       C  
ATOM   1875  CD  ARG A 193     -51.682  37.258  18.408  1.00 83.62           C  
ANISOU 1875  CD  ARG A 193     8406  11186  12180   1055   1088   -186       C  
ATOM   1876  NE  ARG A 193     -51.521  38.697  18.573  1.00 83.37           N  
ANISOU 1876  NE  ARG A 193     8487  10877  12313   1390   1146   -117       N  
ATOM   1877  CZ  ARG A 193     -52.146  39.609  17.830  1.00 90.70           C  
ANISOU 1877  CZ  ARG A 193     9118  12015  13331   1774   1320     44       C  
ATOM   1878  NH1 ARG A 193     -51.940  40.904  18.059  1.00 97.63           N  
ANISOU 1878  NH1 ARG A 193    10200  12497  14396   2068   1428    103       N  
ATOM   1879  NH2 ARG A 193     -52.983  39.236  16.862  1.00 87.97           N1+
ANISOU 1879  NH2 ARG A 193     8275  12278  12870   1863   1399    148       N1+
ATOM   1880  H   ARG A 193     -50.781  32.981  20.383  1.00  0.00           H  
ATOM   1881  HA  ARG A 193     -50.599  35.463  21.519  1.00  0.00           H  
ATOM   1882  HB2 ARG A 193     -51.027  34.995  19.123  1.00  0.00           H  
ATOM   1883  HB3 ARG A 193     -52.637  34.494  19.474  1.00  0.00           H  
ATOM   1884  HG2 ARG A 193     -53.423  36.615  19.498  1.00  0.00           H  
ATOM   1885  HG3 ARG A 193     -52.100  37.189  20.518  1.00  0.00           H  
ATOM   1886  HD2 ARG A 193     -50.707  36.801  18.238  1.00  0.00           H  
ATOM   1887  HD3 ARG A 193     -52.285  37.060  17.522  1.00  0.00           H  
ATOM   1888  HE  ARG A 193     -50.889  38.989  19.305  1.00  0.00           H  
ATOM   1889 HH11 ARG A 193     -51.311  41.193  18.795  1.00  0.00           H  
ATOM   1890 HH12 ARG A 193     -52.413  41.598  17.497  1.00  0.00           H  
ATOM   1891 HH21 ARG A 193     -53.148  38.255  16.687  1.00  0.00           H  
ATOM   1892 HH22 ARG A 193     -53.453  39.934  16.304  1.00  0.00           H  
ATOM   1893  N   THR A 194     -53.603  34.207  22.170  1.00 73.46           N  
ANISOU 1893  N   THR A 194     7834  10061  10017     97   1607   -606       N  
ATOM   1894  CA  THR A 194     -54.782  34.454  22.997  1.00 87.40           C  
ANISOU 1894  CA  THR A 194     9556  12101  11552    142   1919   -680       C  
ATOM   1895  C   THR A 194     -54.499  34.166  24.469  1.00 85.07           C  
ANISOU 1895  C   THR A 194     9763  11549  11010     39   1964   -707       C  
ATOM   1896  O   THR A 194     -55.177  34.714  25.351  1.00 88.94           O  
ANISOU 1896  O   THR A 194    10347  12160  11286    186   2190   -785       O  
ATOM   1897  CB  THR A 194     -55.965  33.602  22.535  1.00 93.96           C  
ANISOU 1897  CB  THR A 194     9967  13434  12299   -136   2157   -705       C  
ATOM   1898  CG2 THR A 194     -56.199  33.791  21.032  1.00 91.07           C  
ANISOU 1898  CG2 THR A 194     9079  13430  12093    -61   2065   -686       C  
ATOM   1899  OG1 THR A 194     -55.705  32.218  22.830  1.00 88.34           O  
ANISOU 1899  OG1 THR A 194     9495  12534  11538   -577   2182   -702       O  
ATOM   1900  H   THR A 194     -53.559  33.392  21.575  1.00  0.00           H  
ATOM   1901  HA  THR A 194     -55.056  35.504  22.899  1.00  0.00           H  
ATOM   1902  HB  THR A 194     -56.859  33.916  23.074  1.00  0.00           H  
ATOM   1903  HG1 THR A 194     -54.910  31.936  22.371  1.00  0.00           H  
ATOM   1904 HG21 THR A 194     -57.044  33.179  20.716  1.00  0.00           H  
ATOM   1905 HG22 THR A 194     -56.413  34.840  20.826  1.00  0.00           H  
ATOM   1906 HG23 THR A 194     -55.307  33.489  20.484  1.00  0.00           H  
ATOM   1907  N   LEU A 195     -53.536  33.281  24.763  1.00 79.67           N  
ANISOU 1907  N   LEU A 195     9397  10557  10316   -176   1781   -621       N  
ATOM   1908  CA  LEU A 195     -53.211  33.004  26.161  1.00 72.18           C  
ANISOU 1908  CA  LEU A 195     8909   9443   9074   -232   1798   -590       C  
ATOM   1909  C   LEU A 195     -52.587  34.220  26.835  1.00 80.28           C  
ANISOU 1909  C   LEU A 195    10199  10297  10008     20   1615   -709       C  
ATOM   1910  O   LEU A 195     -52.798  34.443  28.039  1.00 89.23           O  
ANISOU 1910  O   LEU A 195    11634  11465  10804     56   1725   -791       O  
ATOM   1911  CB  LEU A 195     -52.265  31.816  26.260  1.00 70.19           C  
ANISOU 1911  CB  LEU A 195     8909   8924   8837   -430   1646   -401       C  
ATOM   1912  CG  LEU A 195     -52.912  30.435  26.238  1.00 71.76           C  
ANISOU 1912  CG  LEU A 195     9105   9160   8998   -757   1943   -300       C  
ATOM   1913  CD1 LEU A 195     -51.835  29.365  26.410  1.00 86.37           C  
ANISOU 1913  CD1 LEU A 195    11293  10645  10878   -832   1822    -66       C  
ATOM   1914  CD2 LEU A 195     -53.977  30.282  27.307  1.00 87.13           C  
ANISOU 1914  CD2 LEU A 195    11144  11334  10628   -860   2300   -303       C  
ATOM   1915  H   LEU A 195     -53.039  32.810  24.020  1.00  0.00           H  
ATOM   1916  HA  LEU A 195     -54.133  32.755  26.686  1.00  0.00           H  
ATOM   1917  HB2 LEU A 195     -51.525  31.879  25.462  1.00  0.00           H  
ATOM   1918  HB3 LEU A 195     -51.658  31.914  27.160  1.00  0.00           H  
ATOM   1919  HG  LEU A 195     -53.382  30.293  25.265  1.00  0.00           H  
ATOM   1920 HD11 LEU A 195     -52.297  28.378  26.394  1.00  0.00           H  
ATOM   1921 HD12 LEU A 195     -51.114  29.441  25.596  1.00  0.00           H  
ATOM   1922 HD13 LEU A 195     -51.325  29.512  27.362  1.00  0.00           H  
ATOM   1923 HD21 LEU A 195     -54.408  29.282  27.251  1.00  0.00           H  
ATOM   1924 HD22 LEU A 195     -53.530  30.430  28.290  1.00  0.00           H  
ATOM   1925 HD23 LEU A 195     -54.760  31.024  27.150  1.00  0.00           H  
ATOM   1926  N   CYS A 196     -51.819  35.015  26.080  1.00 74.35           N  
ANISOU 1926  N   CYS A 196    10665  10476   7109    871   2452    318       N  
ATOM   1927  CA  CYS A 196     -51.268  36.269  26.578  1.00 75.49           C  
ANISOU 1927  CA  CYS A 196    11096  10656   6931    899   2415      8       C  
ATOM   1928  C   CYS A 196     -52.182  37.460  26.294  1.00 76.76           C  
ANISOU 1928  C   CYS A 196    11203  10625   7336   1064   2606   -261       C  
ATOM   1929  O   CYS A 196     -51.708  38.609  26.264  1.00 78.21           O  
ANISOU 1929  O   CYS A 196    11612  10690   7415   1079   2538   -545       O  
ATOM   1930  CB  CYS A 196     -49.885  36.509  25.978  1.00 72.61           C  
ANISOU 1930  CB  CYS A 196    10859  10250   6478    783   1994    -54       C  
ATOM   1931  SG  CYS A 196     -48.762  35.091  26.221  1.00 83.59           S  
ANISOU 1931  SG  CYS A 196    12261  11858   7641    668   1766    306       S  
ATOM   1932  H   CYS A 196     -51.603  34.753  25.129  1.00  0.00           H  
ATOM   1933  HA  CYS A 196     -51.155  36.181  27.659  1.00  0.00           H  
ATOM   1934  HB2 CYS A 196     -49.983  36.715  24.912  1.00  0.00           H  
ATOM   1935  HB3 CYS A 196     -49.445  37.400  26.426  1.00  0.00           H  
ATOM   1936  HG  CYS A 196     -49.280  34.007  25.638  1.00  0.00           H  
ATOM   1937  N   ASP A 197     -53.480  37.205  26.095  1.00 83.49           N  
ANISOU 1937  N   ASP A 197    11751  11442   8528   1188   2861   -169       N  
ATOM   1938  CA  ASP A 197     -54.489  38.254  25.934  1.00 80.94           C  
ANISOU 1938  CA  ASP A 197    11319  10979   8456   1418   3099   -365       C  
ATOM   1939  C   ASP A 197     -54.053  39.290  24.901  1.00 87.21           C  
ANISOU 1939  C   ASP A 197    12185  11502   9448   1500   2832   -521       C  
ATOM   1940  O   ASP A 197     -54.061  40.497  25.153  1.00 93.97           O  
ANISOU 1940  O   ASP A 197    13264  12191  10248   1631   2977   -782       O  
ATOM   1941  CB  ASP A 197     -54.787  38.911  27.269  1.00 95.26           C  
ANISOU 1941  CB  ASP A 197    13383  12887   9924   1502   3504   -587       C  
ATOM   1942  CG  ASP A 197     -55.278  37.909  28.312  1.00 98.33           C  
ANISOU 1942  CG  ASP A 197    13717  13558  10089   1432   3817   -398       C  
ATOM   1943  OD1 ASP A 197     -56.488  37.556  28.285  1.00 90.79           O  
ANISOU 1943  OD1 ASP A 197    12422  12640   9436   1533   4112   -284       O  
ATOM   1944  OD2 ASP A 197     -54.456  37.474  29.167  1.00 89.68           O1-
ANISOU 1944  OD2 ASP A 197    12901  12667   8505   1275   3772   -344       O1-
ATOM   1945  H   ASP A 197     -53.806  36.250  26.050  1.00  0.00           H  
ATOM   1946  HA  ASP A 197     -55.407  37.787  25.576  1.00  0.00           H  
ATOM   1947  HB2 ASP A 197     -53.889  39.407  27.637  1.00  0.00           H  
ATOM   1948  HB3 ASP A 197     -55.539  39.688  27.131  1.00  0.00           H  
ATOM   1949  N   TYR A 198     -53.681  38.803  23.719  1.00 90.95           N  
ANISOU 1949  N   TYR A 198    12491  11910  10156   1415   2473   -359       N  
ATOM   1950  CA  TYR A 198     -53.290  39.645  22.584  1.00 84.98           C  
ANISOU 1950  CA  TYR A 198    11777  10913   9599   1482   2210   -433       C  
ATOM   1951  C   TYR A 198     -52.412  40.803  23.051  1.00 88.45           C  
ANISOU 1951  C   TYR A 198    12646  11192   9770   1453   2226   -714       C  
ATOM   1952  O   TYR A 198     -52.730  41.982  22.871  1.00103.65           O  
ANISOU 1952  O   TYR A 198    14684  12865  11831   1642   2363   -880       O  
ATOM   1953  CB  TYR A 198     -54.520  40.168  21.832  1.00 89.34           C  
ANISOU 1953  CB  TYR A 198    12014  11367  10565   1763   2307   -389       C  
ATOM   1954  CG  TYR A 198     -55.413  39.085  21.272  1.00 89.16           C  
ANISOU 1954  CG  TYR A 198    11519  11536  10821   1735   2262   -162       C  
ATOM   1955  CD1 TYR A 198     -55.193  38.562  20.004  1.00 94.87           C  
ANISOU 1955  CD1 TYR A 198    12054  12264  11728   1626   1905    -26       C  
ATOM   1956  CD2 TYR A 198     -56.493  38.602  22.002  1.00100.38           C  
ANISOU 1956  CD2 TYR A 198    12682  13142  12318   1788   2600   -112       C  
ATOM   1957  CE1 TYR A 198     -56.012  37.575  19.485  1.00 93.78           C  
ANISOU 1957  CE1 TYR A 198    11490  12308  11833   1540   1867    121       C  
ATOM   1958  CE2 TYR A 198     -57.316  37.614  21.490  1.00107.36           C  
ANISOU 1958  CE2 TYR A 198    13116  14201  13475   1699   2574     60       C  
ATOM   1959  CZ  TYR A 198     -57.071  37.111  20.225  1.00 99.15           C  
ANISOU 1959  CZ  TYR A 198    11903  13159  12610   1564   2197    159       C  
ATOM   1960  OH  TYR A 198     -57.880  36.120  19.708  1.00 99.55           O  
ANISOU 1960  OH  TYR A 198    11515  13391  12920   1415   2172    273       O  
ATOM   1961  H   TYR A 198     -53.658  37.804  23.569  1.00  0.00           H  
ATOM   1962  HA  TYR A 198     -52.706  39.034  21.895  1.00  0.00           H  
ATOM   1963  HB2 TYR A 198     -55.102  40.810  22.494  1.00  0.00           H  
ATOM   1964  HB3 TYR A 198     -54.197  40.824  21.023  1.00  0.00           H  
ATOM   1965  HD1 TYR A 198     -54.371  38.925  19.405  1.00  0.00           H  
ATOM   1966  HD2 TYR A 198     -56.701  38.998  22.985  1.00  0.00           H  
ATOM   1967  HE1 TYR A 198     -55.817  37.173  18.502  1.00  0.00           H  
ATOM   1968  HE2 TYR A 198     -58.142  37.241  22.077  1.00  0.00           H  
ATOM   1969  HH  TYR A 198     -57.431  35.688  18.978  1.00  0.00           H  
ATOM   1970  N   SER A 199     -51.292  40.443  23.674  1.00 85.64           N  
ANISOU 1970  N   SER A 199    12523  10985   9031   1210   2094   -763       N  
ATOM   1971  CA  SER A 199     -50.408  41.442  24.257  1.00 89.17           C  
ANISOU 1971  CA  SER A 199    13359  11357   9166   1095   2104  -1073       C  
ATOM   1972  C   SER A 199     -49.644  42.179  23.165  1.00 84.40           C  
ANISOU 1972  C   SER A 199    12856  10478   8735   1032   1844  -1145       C  
ATOM   1973  O   SER A 199     -49.018  41.557  22.303  1.00 83.96           O  
ANISOU 1973  O   SER A 199    12668  10460   8773    920   1527   -959       O  
ATOM   1974  CB  SER A 199     -49.426  40.781  25.227  1.00 92.01           C  
ANISOU 1974  CB  SER A 199    13868  12054   9037    852   1991  -1073       C  
ATOM   1975  OG  SER A 199     -48.551  41.743  25.811  1.00 94.28           O  
ANISOU 1975  OG  SER A 199    14499  12334   8988    680   1974  -1420       O  
ATOM   1976  H   SER A 199     -51.046  39.466  23.747  1.00  0.00           H  
ATOM   1977  HA  SER A 199     -51.011  42.163  24.808  1.00  0.00           H  
ATOM   1978  HB2 SER A 199     -49.981  40.271  26.014  1.00  0.00           H  
ATOM   1979  HB3 SER A 199     -48.839  40.032  24.695  1.00  0.00           H  
ATOM   1980  HG  SER A 199     -48.837  41.934  26.707  1.00  0.00           H  
ATOM   1981  N   LYS A 200     -49.680  43.510  23.212  1.00 99.25           N  
ANISOU 1981  N   LYS A 200    14995  12055  10660   1101   2018  -1419       N  
ATOM   1982  CA  LYS A 200     -48.939  44.306  22.241  1.00 82.94           C  
ANISOU 1982  CA  LYS A 200    13079   9687   8749   1022   1831  -1484       C  
ATOM   1983  C   LYS A 200     -47.441  44.070  22.342  1.00 77.64           C  
ANISOU 1983  C   LYS A 200    12540   9182   7777    654   1538  -1571       C  
ATOM   1984  O   LYS A 200     -46.714  44.441  21.424  1.00 95.87           O  
ANISOU 1984  O   LYS A 200    14902  11310  10216    541   1341  -1560       O  
ATOM   1985  CB  LYS A 200     -49.247  45.800  22.430  1.00 93.11           C  
ANISOU 1985  CB  LYS A 200    14680  10561  10138   1153   2150  -1777       C  
ATOM   1986  CG  LYS A 200     -50.658  46.204  21.982  1.00110.06           C  
ANISOU 1986  CG  LYS A 200    16648  12482  12686   1595   2402  -1630       C  
ATOM   1987  CD  LYS A 200     -50.724  47.670  21.568  1.00113.74           C  
ANISOU 1987  CD  LYS A 200    17412  12417  13387   1763   2613  -1784       C  
ATOM   1988  CE  LYS A 200     -51.523  47.849  20.277  1.00125.12           C  
ANISOU 1988  CE  LYS A 200    18591  13682  15268   2136   2539  -1431       C  
ATOM   1989  NZ  LYS A 200     -50.698  48.399  19.161  1.00114.62           N1+
ANISOU 1989  NZ  LYS A 200    17436  12063  14050   2035   2317  -1341       N1+
ATOM   1990  H   LYS A 200     -50.224  43.976  23.924  1.00  0.00           H  
ATOM   1991  HA  LYS A 200     -49.264  44.014  21.242  1.00  0.00           H  
ATOM   1992  HB2 LYS A 200     -49.110  46.068  23.478  1.00  0.00           H  
ATOM   1993  HB3 LYS A 200     -48.511  46.392  21.886  1.00  0.00           H  
ATOM   1994  HG2 LYS A 200     -50.966  45.577  21.146  1.00  0.00           H  
ATOM   1995  HG3 LYS A 200     -51.362  46.025  22.795  1.00  0.00           H  
ATOM   1996  HD2 LYS A 200     -51.187  48.252  22.365  1.00  0.00           H  
ATOM   1997  HD3 LYS A 200     -49.713  48.052  21.425  1.00  0.00           H  
ATOM   1998  HE2 LYS A 200     -51.946  46.890  19.977  1.00  0.00           H  
ATOM   1999  HE3 LYS A 200     -52.368  48.511  20.463  1.00  0.00           H  
ATOM   2000  HZ1 LYS A 200     -51.271  48.497  18.335  1.00  0.00           H  
ATOM   2001  HZ2 LYS A 200     -50.332  49.302  19.426  1.00  0.00           H  
ATOM   2002  HZ3 LYS A 200     -49.932  47.770  18.966  1.00  0.00           H  
ATOM   2003  N   ARG A 201     -46.962  43.467  23.432  1.00 92.30           N  
ANISOU 2003  N   ARG A 201    14434  11408   9227    476   1509  -1636       N  
ATOM   2004  CA  ARG A 201     -45.541  43.198  23.602  1.00 84.15           C  
ANISOU 2004  CA  ARG A 201    13459  10620   7895    157   1211  -1694       C  
ATOM   2005  C   ARG A 201     -45.098  41.926  22.898  1.00 75.92           C  
ANISOU 2005  C   ARG A 201    12120   9776   6950    145    907  -1328       C  
ATOM   2006  O   ARG A 201     -43.894  41.634  22.874  1.00 82.45           O  
ANISOU 2006  O   ARG A 201    12928  10806   7593    -72    646  -1321       O  
ATOM   2007  CB  ARG A 201     -45.198  43.083  25.091  1.00 83.40           C  
ANISOU 2007  CB  ARG A 201    13515  10902   7270     -1   1282  -1886       C  
ATOM   2008  CG  ARG A 201     -44.771  44.390  25.721  1.00 80.36           C  
ANISOU 2008  CG  ARG A 201    13488  10396   6650   -218   1427  -2375       C  
ATOM   2009  CD  ARG A 201     -44.572  44.229  27.214  1.00 90.62           C  
ANISOU 2009  CD  ARG A 201    14930  12137   7366   -365   1502  -2572       C  
ATOM   2010  NE  ARG A 201     -45.415  45.147  27.977  1.00103.96           N  
ANISOU 2010  NE  ARG A 201    16905  13628   8967   -288   1936  -2927       N  
ATOM   2011  CZ  ARG A 201     -46.644  44.858  28.422  1.00119.64           C  
ANISOU 2011  CZ  ARG A 201    18842  15609  11006      6   2265  -2814       C  
ATOM   2012  NH1 ARG A 201     -47.330  45.761  29.124  1.00101.72           N  
ANISOU 2012  NH1 ARG A 201    16845  13150   8654     78   2692  -3176       N  
ATOM   2013  NH2 ARG A 201     -47.198  43.668  28.172  1.00116.21           N1+
ANISOU 2013  NH2 ARG A 201    18085  15347  10724    215   2202  -2358       N1+
ATOM   2014  H   ARG A 201     -47.591  43.183  24.169  1.00  0.00           H  
ATOM   2015  HA  ARG A 201     -44.981  44.035  23.184  1.00  0.00           H  
ATOM   2016  HB2 ARG A 201     -46.058  42.685  25.630  1.00  0.00           H  
ATOM   2017  HB3 ARG A 201     -44.409  42.343  25.224  1.00  0.00           H  
ATOM   2018  HG2 ARG A 201     -43.840  44.726  25.265  1.00  0.00           H  
ATOM   2019  HG3 ARG A 201     -45.532  45.148  25.536  1.00  0.00           H  
ATOM   2020  HD2 ARG A 201     -44.801  43.203  27.502  1.00  0.00           H  
ATOM   2021  HD3 ARG A 201     -43.526  44.407  27.462  1.00  0.00           H  
ATOM   2022  HE  ARG A 201     -45.011  46.054  28.163  1.00  0.00           H  
ATOM   2023 HH11 ARG A 201     -46.922  46.664  29.320  1.00  0.00           H  
ATOM   2024 HH12 ARG A 201     -48.257  45.542  29.459  1.00  0.00           H  
ATOM   2025 HH21 ARG A 201     -46.689  42.975  27.642  1.00  0.00           H  
ATOM   2026 HH22 ARG A 201     -48.126  43.461  28.513  1.00  0.00           H  
ATOM   2027  N   ILE A 202     -46.023  41.170  22.313  1.00 72.85           N  
ANISOU 2027  N   ILE A 202    11488   9335   6858    361    945  -1044       N  
ATOM   2028  CA  ILE A 202     -45.720  39.862  21.742  1.00 70.26           C  
ANISOU 2028  CA  ILE A 202    10907   9163   6625    346    728   -728       C  
ATOM   2029  C   ILE A 202     -46.000  39.918  20.247  1.00 76.55           C  
ANISOU 2029  C   ILE A 202    11560   9703   7822    424    616   -612       C  
ATOM   2030  O   ILE A 202     -47.157  40.075  19.827  1.00 75.66           O  
ANISOU 2030  O   ILE A 202    11332   9447   7970    618    752   -554       O  
ATOM   2031  CB  ILE A 202     -46.533  38.746  22.410  1.00 68.47           C  
ANISOU 2031  CB  ILE A 202    10523   9134   6360    461    884   -506       C  
ATOM   2032  CG1 ILE A 202     -46.062  38.565  23.854  1.00 84.50           C  
ANISOU 2032  CG1 ILE A 202    12707  11489   7909    376    947   -558       C  
ATOM   2033  CG2 ILE A 202     -46.412  37.454  21.616  1.00 78.81           C  
ANISOU 2033  CG2 ILE A 202    11591  10471   7882    458    725   -203       C  
ATOM   2034  CD1 ILE A 202     -46.932  37.648  24.684  1.00 81.95           C  
ANISOU 2034  CD1 ILE A 202    12299  11339   7499    490   1187   -347       C  
ATOM   2035  H   ILE A 202     -46.977  41.496  22.252  1.00  0.00           H  
ATOM   2036  HA  ILE A 202     -44.660  39.656  21.889  1.00  0.00           H  
ATOM   2037  HB  ILE A 202     -47.581  39.045  22.424  1.00  0.00           H  
ATOM   2038 HG12 ILE A 202     -45.038  38.191  23.856  1.00  0.00           H  
ATOM   2039 HG13 ILE A 202     -46.000  39.540  24.338  1.00  0.00           H  
ATOM   2040 HG21 ILE A 202     -46.994  36.672  22.103  1.00  0.00           H  
ATOM   2041 HG22 ILE A 202     -46.789  37.611  20.605  1.00  0.00           H  
ATOM   2042 HG23 ILE A 202     -45.366  37.152  21.570  1.00  0.00           H  
ATOM   2043 HD11 ILE A 202     -46.526  37.576  25.693  1.00  0.00           H  
ATOM   2044 HD12 ILE A 202     -47.945  38.049  24.728  1.00  0.00           H  
ATOM   2045 HD13 ILE A 202     -46.953  36.657  24.230  1.00  0.00           H  
ATOM   2046  N   ALA A 203     -44.940  39.807  19.443  1.00 78.95           N  
ANISOU 2046  N   ALA A 203    11852   9990   8154    275    367   -578       N  
ATOM   2047  CA  ALA A 203     -45.061  39.731  17.989  1.00 66.87           C  
ANISOU 2047  CA  ALA A 203    10200   8280   6927    318    239   -453       C  
ATOM   2048  C   ALA A 203     -44.525  38.379  17.542  1.00 63.99           C  
ANISOU 2048  C   ALA A 203     9643   8076   6593    244     69   -249       C  
ATOM   2049  O   ALA A 203     -44.348  37.473  18.369  1.00 77.64           O  
ANISOU 2049  O   ALA A 203    11315  10013   8173    229     94   -148       O  
ATOM   2050  CB  ALA A 203     -44.299  40.858  17.308  1.00 77.26           C  
ANISOU 2050  CB  ALA A 203    11703   9380   8272    207    160   -599       C  
ATOM   2051  H   ALA A 203     -44.010  39.773  19.835  1.00  0.00           H  
ATOM   2052  HA  ALA A 203     -46.114  39.801  17.717  1.00  0.00           H  
ATOM   2053  HB1 ALA A 203     -44.410  40.771  16.227  1.00  0.00           H  
ATOM   2054  HB2 ALA A 203     -44.697  41.818  17.638  1.00  0.00           H  
ATOM   2055  HB3 ALA A 203     -43.243  40.794  17.570  1.00  0.00           H  
ATOM   2056  N   VAL A 204     -44.252  38.222  16.252  1.00 69.41           N  
ANISOU 2056  N   VAL A 204    10253   8658   7462    209    -78   -177       N  
ATOM   2057  CA  VAL A 204     -43.794  36.946  15.716  1.00 67.94           C  
ANISOU 2057  CA  VAL A 204     9904   8566   7343    150   -191    -17       C  
ATOM   2058  C   VAL A 204     -42.597  37.173  14.803  1.00 63.70           C  
ANISOU 2058  C   VAL A 204     9409   7989   6806     14   -356    -51       C  
ATOM   2059  O   VAL A 204     -42.518  38.196  14.113  1.00 71.54           O  
ANISOU 2059  O   VAL A 204    10514   8825   7844    -14   -385   -139       O  
ATOM   2060  CB  VAL A 204     -44.920  36.223  14.952  1.00 64.76           C  
ANISOU 2060  CB  VAL A 204     9312   8110   7185    229   -157     95       C  
ATOM   2061  CG1 VAL A 204     -45.666  37.192  14.066  1.00 73.48           C  
ANISOU 2061  CG1 VAL A 204    10416   9078   8425    320   -182     48       C  
ATOM   2062  CG2 VAL A 204     -44.354  35.075  14.127  1.00 73.04           C  
ANISOU 2062  CG2 VAL A 204    10253   9172   8329    133   -255    190       C  
ATOM   2063  H   VAL A 204     -44.360  38.998  15.615  1.00  0.00           H  
ATOM   2064  HA  VAL A 204     -43.480  36.315  16.547  1.00  0.00           H  
ATOM   2065  HB  VAL A 204     -45.620  35.812  15.679  1.00  0.00           H  
ATOM   2066 HG11 VAL A 204     -46.457  36.664  13.534  1.00  0.00           H  
ATOM   2067 HG12 VAL A 204     -46.104  37.981  14.677  1.00  0.00           H  
ATOM   2068 HG13 VAL A 204     -44.976  37.632  13.346  1.00  0.00           H  
ATOM   2069 HG21 VAL A 204     -45.164  34.576  13.594  1.00  0.00           H  
ATOM   2070 HG22 VAL A 204     -43.633  35.464  13.408  1.00  0.00           H  
ATOM   2071 HG23 VAL A 204     -43.860  34.362  14.787  1.00  0.00           H  
ATOM   2072  N   ALA A 205     -41.647  36.232  14.830  1.00 63.76           N  
ANISOU 2072  N   ALA A 205     9328   8132   6766    -53   -434     39       N  
ATOM   2073  CA  ALA A 205     -40.494  36.212  13.932  1.00 68.67           C  
ANISOU 2073  CA  ALA A 205     9929   8750   7414   -171   -556     27       C  
ATOM   2074  C   ALA A 205     -40.581  34.911  13.152  1.00 73.14           C  
ANISOU 2074  C   ALA A 205    10353   9288   8151   -134   -550    162       C  
ATOM   2075  O   ALA A 205     -40.395  33.831  13.732  1.00 69.99           O  
ANISOU 2075  O   ALA A 205     9866   8976   7751    -74   -502    292       O  
ATOM   2076  CB  ALA A 205     -39.181  36.298  14.705  1.00 67.55           C  
ANISOU 2076  CB  ALA A 205     9773   8823   7068   -272   -636     -8       C  
ATOM   2077  H   ALA A 205     -41.702  35.478  15.499  1.00  0.00           H  
ATOM   2078  HA  ALA A 205     -40.561  37.052  13.241  1.00  0.00           H  
ATOM   2079  HB1 ALA A 205     -38.345  36.281  14.006  1.00  0.00           H  
ATOM   2080  HB2 ALA A 205     -39.156  37.225  15.277  1.00  0.00           H  
ATOM   2081  HB3 ALA A 205     -39.103  35.450  15.385  1.00  0.00           H  
ATOM   2082  N   LEU A 206     -40.875  35.010  11.850  1.00 70.11           N  
ANISOU 2082  N   LEU A 206     9967   8775   7897   -169   -583    132       N  
ATOM   2083  CA  LEU A 206     -41.277  33.844  11.065  1.00 61.84           C  
ANISOU 2083  CA  LEU A 206     8811   7679   7008   -167   -550    188       C  
ATOM   2084  C   LEU A 206     -40.083  33.195  10.376  1.00 61.48           C  
ANISOU 2084  C   LEU A 206     8731   7638   6989   -235   -565    197       C  
ATOM   2085  O   LEU A 206     -39.257  33.884   9.762  1.00 78.37           O  
ANISOU 2085  O   LEU A 206    10923   9788   9064   -316   -630    135       O  
ATOM   2086  CB  LEU A 206     -42.314  34.250  10.025  1.00 61.42           C  
ANISOU 2086  CB  LEU A 206     8749   7556   7030   -173   -595    140       C  
ATOM   2087  CG  LEU A 206     -43.208  33.150   9.465  1.00 73.84           C  
ANISOU 2087  CG  LEU A 206    10185   9121   8750   -207   -557    142       C  
ATOM   2088  CD1 LEU A 206     -44.073  32.544  10.541  1.00 86.11           C  
ANISOU 2088  CD1 LEU A 206    11645  10689  10386   -149   -427    204       C  
ATOM   2089  CD2 LEU A 206     -44.072  33.712   8.342  1.00 76.98           C  
ANISOU 2089  CD2 LEU A 206    10546   9550   9153   -218   -669     97       C  
ATOM   2090  H   LEU A 206     -40.822  35.906  11.387  1.00  0.00           H  
ATOM   2091  HA  LEU A 206     -41.728  33.114  11.737  1.00  0.00           H  
ATOM   2092  HB2 LEU A 206     -42.938  35.045  10.433  1.00  0.00           H  
ATOM   2093  HB3 LEU A 206     -41.814  34.760   9.201  1.00  0.00           H  
ATOM   2094  HG  LEU A 206     -42.573  32.367   9.052  1.00  0.00           H  
ATOM   2095 HD11 LEU A 206     -44.698  31.763  10.108  1.00  0.00           H  
ATOM   2096 HD12 LEU A 206     -43.440  32.114  11.317  1.00  0.00           H  
ATOM   2097 HD13 LEU A 206     -44.707  33.317  10.976  1.00  0.00           H  
ATOM   2098 HD21 LEU A 206     -44.710  32.923   7.944  1.00  0.00           H  
ATOM   2099 HD22 LEU A 206     -44.693  34.519   8.730  1.00  0.00           H  
ATOM   2100 HD23 LEU A 206     -43.432  34.096   7.548  1.00  0.00           H  
ATOM   2101  N   GLU A 207     -40.001  31.870  10.477  1.00 61.68           N  
ANISOU 2101  N   GLU A 207     8674   7631   7129   -196   -466    277       N  
ATOM   2102  CA  GLU A 207     -38.906  31.107   9.897  1.00 73.13           C  
ANISOU 2102  CA  GLU A 207    10081   9060   8646   -207   -421    294       C  
ATOM   2103  C   GLU A 207     -39.338  30.542   8.548  1.00 82.34           C  
ANISOU 2103  C   GLU A 207    11262  10092   9931   -306   -370    180       C  
ATOM   2104  O   GLU A 207     -40.386  29.878   8.448  1.00 80.23           O  
ANISOU 2104  O   GLU A 207    10975   9735   9775   -338   -300    155       O  
ATOM   2105  CB  GLU A 207     -38.484  29.977  10.834  1.00 77.87           C  
ANISOU 2105  CB  GLU A 207    10610   9666   9311    -66   -306    474       C  
ATOM   2106  CG  GLU A 207     -37.039  30.075  11.311  1.00 93.30           C  
ANISOU 2106  CG  GLU A 207    12475  11804  11169     12   -364    568       C  
ATOM   2107  CD  GLU A 207     -36.510  28.756  11.852  1.00110.04           C  
ANISOU 2107  CD  GLU A 207    14510  13900  13400    208   -230    793       C  
ATOM   2108  OE1 GLU A 207     -37.040  28.272  12.886  1.00104.24           O  
ANISOU 2108  OE1 GLU A 207    13797  13169  12640    321   -165    967       O  
ATOM   2109  OE2 GLU A 207     -35.564  28.205  11.241  1.00118.99           O1-
ANISOU 2109  OE2 GLU A 207    15561  15000  14651    269   -161    814       O1-
ATOM   2110  H   GLU A 207     -40.716  31.356  10.971  1.00  0.00           H  
ATOM   2111  HA  GLU A 207     -38.056  31.772   9.744  1.00  0.00           H  
ATOM   2112  HB2 GLU A 207     -39.149  29.956  11.697  1.00  0.00           H  
ATOM   2113  HB3 GLU A 207     -38.636  29.019  10.337  1.00  0.00           H  
ATOM   2114  HG2 GLU A 207     -36.407  30.408  10.487  1.00  0.00           H  
ATOM   2115  HG3 GLU A 207     -36.964  30.840  12.084  1.00  0.00           H  
ATOM   2116  N   ILE A 208     -38.527  30.792   7.516  1.00 75.61           N  
ANISOU 2116  N   ILE A 208    10439   9252   9038   -383   -392     95       N  
ATOM   2117  CA  ILE A 208     -38.827  30.354   6.158  1.00 69.68           C  
ANISOU 2117  CA  ILE A 208     9729   8428   8320   -501   -352    -46       C  
ATOM   2118  C   ILE A 208     -38.029  29.093   5.854  1.00 70.39           C  
ANISOU 2118  C   ILE A 208     9791   8401   8554   -477   -158    -70       C  
ATOM   2119  O   ILE A 208     -36.813  29.043   6.102  1.00 70.65           O  
ANISOU 2119  O   ILE A 208     9766   8478   8599   -387   -108      6       O  
ATOM   2120  CB  ILE A 208     -38.504  31.458   5.142  1.00 64.61           C  
ANISOU 2120  CB  ILE A 208     9174   7867   7509   -597   -459   -114       C  
ATOM   2121  CG1 ILE A 208     -38.993  32.823   5.651  1.00 66.00           C  
ANISOU 2121  CG1 ILE A 208     9402   8097   7579   -563   -600    -50       C  
ATOM   2122  CG2 ILE A 208     -39.112  31.114   3.792  1.00 88.05           C  
ANISOU 2122  CG2 ILE A 208    12194  10834  10426   -724   -464   -254       C  
ATOM   2123  CD1 ILE A 208     -40.504  32.986   5.665  1.00 67.69           C  
ANISOU 2123  CD1 ILE A 208     9597   8316   7805   -530   -676    -47       C  
ATOM   2124  H   ILE A 208     -37.668  31.303   7.661  1.00  0.00           H  
ATOM   2125  HA  ILE A 208     -39.889  30.119   6.093  1.00  0.00           H  
ATOM   2126  HB  ILE A 208     -37.421  31.507   5.025  1.00  0.00           H  
ATOM   2127 HG12 ILE A 208     -38.602  32.996   6.654  1.00  0.00           H  
ATOM   2128 HG13 ILE A 208     -38.550  33.614   5.046  1.00  0.00           H  
ATOM   2129 HG21 ILE A 208     -38.878  31.902   3.076  1.00  0.00           H  
ATOM   2130 HG22 ILE A 208     -38.701  30.169   3.438  1.00  0.00           H  
ATOM   2131 HG23 ILE A 208     -40.194  31.024   3.892  1.00  0.00           H  
ATOM   2132 HD11 ILE A 208     -40.760  33.978   6.038  1.00  0.00           H  
ATOM   2133 HD12 ILE A 208     -40.892  32.868   4.653  1.00  0.00           H  
ATOM   2134 HD13 ILE A 208     -40.946  32.229   6.314  1.00  0.00           H  
ATOM   2135  N   GLY A 209     -38.707  28.074   5.326  1.00 74.78           N  
ANISOU 2135  N   GLY A 209    10373   8808   9232   -560    -35   -185       N  
ATOM   2136  CA  GLY A 209     -38.066  26.860   4.874  1.00 82.06           C  
ANISOU 2136  CA  GLY A 209    11318   9544  10315   -548    205   -256       C  
ATOM   2137  C   GLY A 209     -37.995  26.796   3.361  1.00 86.27           C  
ANISOU 2137  C   GLY A 209    11942  10082  10753   -733    240   -508       C  
ATOM   2138  O   GLY A 209     -38.147  27.799   2.656  1.00 83.92           O  
ANISOU 2138  O   GLY A 209    11683   9970  10233   -833     62   -566       O  
ATOM   2139  H   GLY A 209     -39.711  28.132   5.229  1.00  0.00           H  
ATOM   2140  HA2 GLY A 209     -37.059  26.806   5.287  1.00  0.00           H  
ATOM   2141  HA3 GLY A 209     -38.618  25.998   5.248  1.00  0.00           H  
ATOM   2142  N   ALA A 210     -37.749  25.592   2.850  1.00 84.61           N  
ANISOU 2142  N   ALA A 210    11791   9654  10702   -771    498   -654       N  
ATOM   2143  CA  ALA A 210     -37.760  25.394   1.404  1.00 82.12           C  
ANISOU 2143  CA  ALA A 210    11589   9352  10261   -980    563   -946       C  
ATOM   2144  C   ALA A 210     -39.179  25.148   0.899  1.00 89.45           C  
ANISOU 2144  C   ALA A 210    12549  10311  11125  -1237    469  -1156       C  
ATOM   2145  O   ALA A 210     -39.576  25.700  -0.132  1.00100.98           O  
ANISOU 2145  O   ALA A 210    14053  11995  12318  -1412    305  -1311       O  
ATOM   2146  CB  ALA A 210     -36.848  24.223   1.018  1.00 83.25           C  
ANISOU 2146  CB  ALA A 210    11798   9232  10600   -918    923  -1065       C  
ATOM   2147  H   ALA A 210     -37.554  24.813   3.463  1.00  0.00           H  
ATOM   2148  HA  ALA A 210     -37.378  26.298   0.930  1.00  0.00           H  
ATOM   2149  HB1 ALA A 210     -36.867  24.088  -0.063  1.00  0.00           H  
ATOM   2150  HB2 ALA A 210     -35.828  24.435   1.339  1.00  0.00           H  
ATOM   2151  HB3 ALA A 210     -37.200  23.313   1.503  1.00  0.00           H  
ATOM   2152  N   ASP A 211     -39.952  24.318   1.603  1.00 92.66           N  
ANISOU 2152  N   ASP A 211    12919  10524  11763  -1271    574  -1152       N  
ATOM   2153  CA  ASP A 211     -41.357  24.133   1.268  1.00 80.44           C  
ANISOU 2153  CA  ASP A 211    11325   9059  10180  -1537    466  -1341       C  
ATOM   2154  C   ASP A 211     -42.142  25.369   1.676  1.00 73.89           C  
ANISOU 2154  C   ASP A 211    10354   8536   9184  -1478    132  -1162       C  
ATOM   2155  O   ASP A 211     -41.955  25.911   2.766  1.00 94.96           O  
ANISOU 2155  O   ASP A 211    12966  11206  11909  -1256     84   -893       O  
ATOM   2156  CB  ASP A 211     -41.930  22.899   1.965  1.00 77.42           C  
ANISOU 2156  CB  ASP A 211    10937   8351  10127  -1613    724  -1372       C  
ATOM   2157  CG  ASP A 211     -41.219  21.618   1.558  1.00 95.06           C  
ANISOU 2157  CG  ASP A 211    13346  10198  12576  -1654   1113  -1556       C  
ATOM   2158  OD1 ASP A 211     -41.830  20.529   1.687  1.00 96.46           O  
ANISOU 2158  OD1 ASP A 211    13574  10075  13001  -1838   1360  -1705       O  
ATOM   2159  OD2 ASP A 211     -40.044  21.700   1.116  1.00104.99           O1-
ANISOU 2159  OD2 ASP A 211    14686  11429  13777  -1501   1207  -1552       O1-
ATOM   2160  H   ASP A 211     -39.564  23.806   2.382  1.00  0.00           H  
ATOM   2161  HA  ASP A 211     -41.446  24.000   0.190  1.00  0.00           H  
ATOM   2162  HB2 ASP A 211     -41.857  23.026   3.045  1.00  0.00           H  
ATOM   2163  HB3 ASP A 211     -42.992  22.813   1.734  1.00  0.00           H  
ATOM   2164  N   LEU A 212     -43.034  25.814   0.804  1.00 82.45           N  
ANISOU 2164  N   LEU A 212    11379   9893  10054  -1667    -92  -1315       N  
ATOM   2165  CA  LEU A 212     -43.890  26.950   1.100  1.00 70.23           C  
ANISOU 2165  CA  LEU A 212     9685   8618   8379  -1578   -381  -1144       C  
ATOM   2166  C   LEU A 212     -45.347  26.515   1.090  1.00 71.66           C  
ANISOU 2166  C   LEU A 212     9667   8925   8634  -1783   -456  -1277       C  
ATOM   2167  O   LEU A 212     -45.727  25.617   0.324  1.00 85.76           O  
ANISOU 2167  O   LEU A 212    11448  10714  10422  -2079   -391  -1576       O  
ATOM   2168  CB  LEU A 212     -43.698  28.058   0.069  1.00 71.84           C  
ANISOU 2168  CB  LEU A 212     9949   9102   8244  -1556   -616  -1119       C  
ATOM   2169  CG  LEU A 212     -42.329  28.731   0.049  1.00 78.96           C  
ANISOU 2169  CG  LEU A 212    11012   9931   9060  -1387   -560   -975       C  
ATOM   2170  CD1 LEU A 212     -42.458  30.133  -0.560  1.00 75.60           C  
ANISOU 2170  CD1 LEU A 212    10629   9748   8349  -1311   -801   -829       C  
ATOM   2171  CD2 LEU A 212     -41.703  28.805   1.437  1.00 95.89           C  
ANISOU 2171  CD2 LEU A 212    13136  11875  11423  -1176   -442   -770       C  
ATOM   2172  H   LEU A 212     -43.132  25.361  -0.094  1.00  0.00           H  
ATOM   2173  HA  LEU A 212     -43.640  27.336   2.088  1.00  0.00           H  
ATOM   2174  HB2 LEU A 212     -43.921  27.667  -0.924  1.00  0.00           H  
ATOM   2175  HB3 LEU A 212     -44.469  28.816   0.208  1.00  0.00           H  
ATOM   2176  HG  LEU A 212     -41.670  28.142  -0.590  1.00  0.00           H  
ATOM   2177 HD11 LEU A 212     -41.480  30.615  -0.575  1.00  0.00           H  
ATOM   2178 HD12 LEU A 212     -42.839  30.054  -1.578  1.00  0.00           H  
ATOM   2179 HD13 LEU A 212     -43.147  30.728   0.040  1.00  0.00           H  
ATOM   2180 HD21 LEU A 212     -40.730  29.292   1.372  1.00  0.00           H  
ATOM   2181 HD22 LEU A 212     -42.352  29.378   2.099  1.00  0.00           H  
ATOM   2182 HD23 LEU A 212     -41.579  27.798   1.834  1.00  0.00           H  
ATOM   2183  N   PRO A 213     -46.180  27.109   1.936  1.00 66.92           N  
ANISOU 2183  N   PRO A 213     8889   8434   8103  -1653   -570  -1090       N  
ATOM   2184  CA  PRO A 213     -47.598  26.732   1.961  1.00 77.82           C  
ANISOU 2184  CA  PRO A 213    10011   9980   9577  -1849   -634  -1206       C  
ATOM   2185  C   PRO A 213     -48.389  27.542   0.957  1.00 72.85           C  
ANISOU 2185  C   PRO A 213     9214   9790   8673  -1892   -976  -1247       C  
ATOM   2186  O   PRO A 213     -47.835  28.442   0.316  1.00 72.26           O  
ANISOU 2186  O   PRO A 213     9269   9845   8340  -1746  -1138  -1146       O  
ATOM   2187  CB  PRO A 213     -48.026  27.042   3.401  1.00 74.78           C  
ANISOU 2187  CB  PRO A 213     9514   9514   9387  -1639   -554   -956       C  
ATOM   2188  CG  PRO A 213     -47.155  28.182   3.789  1.00 69.00           C  
ANISOU 2188  CG  PRO A 213     8933   8765   8519  -1322   -633   -718       C  
ATOM   2189  CD  PRO A 213     -45.862  28.103   2.974  1.00 70.68           C  
ANISOU 2189  CD  PRO A 213     9382   8883   8592  -1342   -608   -791       C  
ATOM   2190  HA  PRO A 213     -47.708  25.667   1.756  1.00  0.00           H  
ATOM   2191  HB2 PRO A 213     -49.067  27.366   3.406  1.00  0.00           H  
ATOM   2192  HB3 PRO A 213     -47.802  26.185   4.036  1.00  0.00           H  
ATOM   2193  HG2 PRO A 213     -47.665  29.120   3.570  1.00  0.00           H  
ATOM   2194  HG3 PRO A 213     -46.919  28.114   4.851  1.00  0.00           H  
ATOM   2195  HD2 PRO A 213     -45.674  29.068   2.503  1.00  0.00           H  
ATOM   2196  HD3 PRO A 213     -45.061  27.719   3.606  1.00  0.00           H  
ATOM   2197  N   SER A 214     -49.685  27.250   0.840  1.00 78.32           N  
ANISOU 2197  N   SER A 214     9604  10732   9422  -2084  -1082  -1367       N  
ATOM   2198  CA  SER A 214     -50.532  27.918  -0.140  1.00 84.50           C  
ANISOU 2198  CA  SER A 214    10163  12010   9933  -2118  -1439  -1390       C  
ATOM   2199  C   SER A 214     -50.604  29.415   0.112  1.00 71.21           C  
ANISOU 2199  C   SER A 214     8452  10469   8134  -1700  -1631  -1032       C  
ATOM   2200  O   SER A 214     -49.933  29.928   1.006  1.00 80.29           O  
ANISOU 2200  O   SER A 214     9780  11332   9395  -1439  -1485   -824       O  
ATOM   2201  CB  SER A 214     -51.946  27.323  -0.123  1.00 97.55           C  
ANISOU 2201  CB  SER A 214    11412  13935  11719  -2394  -1508  -1569       C  
ATOM   2202  OG  SER A 214     -52.818  28.153   0.623  1.00 98.32           O  
ANISOU 2202  OG  SER A 214    11219  14212  11924  -2120  -1612  -1304       O  
ATOM   2203  H   SER A 214     -50.101  26.551   1.439  1.00  0.00           H  
ATOM   2204  HA  SER A 214     -50.104  27.757  -1.129  1.00  0.00           H  
ATOM   2205  HB2 SER A 214     -52.315  27.234  -1.145  1.00  0.00           H  
ATOM   2206  HB3 SER A 214     -51.917  26.330   0.326  1.00  0.00           H  
ATOM   2207  HG  SER A 214     -53.559  27.633   0.944  1.00  0.00           H  
ATOM   2208  N   ASN A 215     -51.406  30.121  -0.682  1.00 89.04           N  
ANISOU 2208  N   ASN A 215    10494  13173  10163  -1634  -1953   -958       N  
ATOM   2209  CA  ASN A 215     -51.617  31.542  -0.452  1.00 86.98           C  
ANISOU 2209  CA  ASN A 215    10201  13008   9838  -1211  -2100   -602       C  
ATOM   2210  C   ASN A 215     -52.585  31.750   0.698  1.00 93.70           C  
ANISOU 2210  C   ASN A 215    10755  13859  10988  -1040  -2025   -478       C  
ATOM   2211  O   ASN A 215     -52.266  32.486   1.646  1.00110.37           O  
ANISOU 2211  O   ASN A 215    13003  15706  13226   -741  -1881   -270       O  
ATOM   2212  CB  ASN A 215     -52.134  32.214  -1.723  1.00101.83           C  
ANISOU 2212  CB  ASN A 215    11957  15372  11363  -1143  -2460   -505       C  
ATOM   2213  CG  ASN A 215     -51.122  33.176  -2.312  1.00110.87           C  
ANISOU 2213  CG  ASN A 215    13478  16406  12243   -927  -2497   -290       C  
ATOM   2214  ND2 ASN A 215     -49.904  32.940  -2.237  1.00112.69           N  
ANISOU 2214  ND2 ASN A 215    13633  16925  12260   -638  -2747      5       N  
ATOM   2215  OD1 ASN A 215     -51.611  34.268  -2.898  1.00 93.36           O  
ANISOU 2215  OD1 ASN A 215    11603  13844  10024  -1010  -2286   -369       O  
ATOM   2216  H   ASN A 215     -51.876  29.671  -1.454  1.00  0.00           H  
ATOM   2217  HA  ASN A 215     -50.662  31.995  -0.186  1.00  0.00           H  
ATOM   2218  HB2 ASN A 215     -52.382  31.451  -2.461  1.00  0.00           H  
ATOM   2219  HB3 ASN A 215     -53.057  32.750  -1.500  1.00  0.00           H  
ATOM   2220 HD21 ASN A 215     -49.580  32.100  -1.780  1.00  0.00           H  
ATOM   2221 HD22 ASN A 215     -49.239  33.588  -2.633  1.00  0.00           H  
ATOM   2222  N   HIE A 216     -53.760  31.089   0.653  1.00 92.59           N  
ANISOU 2222  N   HIE A 216    10202  14020  10960  -1257  -2096   -633       N  
ATOM   2223  CA  HIE A 216     -54.759  31.254   1.709  1.00 99.70           C  
ANISOU 2223  CA  HIE A 216    10772  14963  12147  -1109  -1994   -522       C  
ATOM   2224  C   HIE A 216     -54.143  31.202   3.109  1.00100.97           C  
ANISOU 2224  C   HIE A 216    11182  14639  12543   -979  -1638   -437       C  
ATOM   2225  O   HIE A 216     -54.620  31.885   4.021  1.00100.43           O  
ANISOU 2225  O   HIE A 216    11001  14539  12618   -690  -1544   -251       O  
ATOM   2226  CB  HIE A 216     -55.840  30.173   1.580  1.00100.04           C  
ANISOU 2226  CB  HIE A 216    10386  15289  12334  -1510  -2008   -788       C  
ATOM   2227  CG  HIE A 216     -56.627  29.938   2.833  1.00110.98           C  
ANISOU 2227  CG  HIE A 216    11505  16591  14072  -1481  -1756   -741       C  
ATOM   2228  CD2 HIE A 216     -56.351  29.201   3.937  1.00114.84           C  
ANISOU 2228  CD2 HIE A 216    12142  16673  14817  -1599  -1379   -787       C  
ATOM   2229  ND1 HIE A 216     -57.863  30.511   3.055  1.00116.18           N  
ANISOU 2229  ND1 HIE A 216    11679  17629  14836  -1289  -1866   -606       N  
ATOM   2230  CE1 HIE A 216     -58.311  30.140   4.242  1.00125.26           C  
ANISOU 2230  CE1 HIE A 216    12697  18605  16292  -1314  -1547   -596       C  
ATOM   2231  NE2 HIE A 216     -57.412  29.347   4.798  1.00127.09           N  
ANISOU 2231  NE2 HIE A 216    13323  18362  16603  -1504  -1254   -693       N  
ATOM   2232  H   HIE A 216     -53.961  30.469  -0.118  1.00  0.00           H  
ATOM   2233  HA  HIE A 216     -55.233  32.227   1.581  1.00  0.00           H  
ATOM   2234  HB2 HIE A 216     -56.520  30.437   0.770  1.00  0.00           H  
ATOM   2235  HB3 HIE A 216     -55.379  29.238   1.262  1.00  0.00           H  
ATOM   2236  HD2 HIE A 216     -55.426  28.646   3.999  1.00  0.00           H  
ATOM   2237  HE1 HIE A 216     -59.270  30.493   4.592  1.00  0.00           H  
ATOM   2238  HE2 HIE A 216     -57.405  28.878   5.692  1.00  0.00           H  
ATOM   2239  N   VAL A 217     -53.093  30.397   3.290  1.00 90.96           N  
ANISOU 2239  N   VAL A 217    10244  13016  11302  -1173  -1435   -568       N  
ATOM   2240  CA  VAL A 217     -52.438  30.357   4.591  1.00 79.80           C  
ANISOU 2240  CA  VAL A 217     9060  11211  10048  -1033  -1142   -456       C  
ATOM   2241  C   VAL A 217     -51.440  31.501   4.715  1.00 82.61           C  
ANISOU 2241  C   VAL A 217     9734  11409  10245   -721  -1183   -267       C  
ATOM   2242  O   VAL A 217     -51.251  32.056   5.802  1.00 91.52           O  
ANISOU 2242  O   VAL A 217    10961  12366  11445   -498  -1037   -125       O  
ATOM   2243  CB  VAL A 217     -51.774  28.986   4.832  1.00 83.52           C  
ANISOU 2243  CB  VAL A 217     9712  11375  10648  -1322   -888   -623       C  
ATOM   2244  CG1 VAL A 217     -52.146  27.965   3.760  1.00 96.91           C  
ANISOU 2244  CG1 VAL A 217    11284  13203  12333  -1728   -950   -922       C  
ATOM   2245  CG2 VAL A 217     -50.257  29.130   4.953  1.00 71.93           C  
ANISOU 2245  CG2 VAL A 217     8643   9610   9079  -1196   -806   -551       C  
ATOM   2246  H   VAL A 217     -52.760  29.823   2.529  1.00  0.00           H  
ATOM   2247  HA  VAL A 217     -53.203  30.497   5.355  1.00  0.00           H  
ATOM   2248  HB  VAL A 217     -52.143  28.608   5.785  1.00  0.00           H  
ATOM   2249 HG11 VAL A 217     -51.654  27.016   3.974  1.00  0.00           H  
ATOM   2250 HG12 VAL A 217     -53.226  27.820   3.755  1.00  0.00           H  
ATOM   2251 HG13 VAL A 217     -51.824  28.328   2.784  1.00  0.00           H  
ATOM   2252 HG21 VAL A 217     -49.811  28.150   5.123  1.00  0.00           H  
ATOM   2253 HG22 VAL A 217     -49.857  29.556   4.033  1.00  0.00           H  
ATOM   2254 HG23 VAL A 217     -50.019  29.787   5.790  1.00  0.00           H  
ATOM   2255  N   ILE A 218     -50.767  31.866   3.623  1.00 85.29           N  
ANISOU 2255  N   ILE A 218    10250  11803  10354   -731  -1358   -280       N  
ATOM   2256  CA  ILE A 218     -49.874  33.024   3.661  1.00 79.35           C  
ANISOU 2256  CA  ILE A 218     9783  10901   9465   -476  -1383   -104       C  
ATOM   2257  C   ILE A 218     -50.663  34.281   4.019  1.00 79.74           C  
ANISOU 2257  C   ILE A 218     9716  11042   9539   -143  -1454    106       C  
ATOM   2258  O   ILE A 218     -50.288  35.026   4.925  1.00 90.65           O  
ANISOU 2258  O   ILE A 218    11266  12200  10976     60  -1316    212       O  
ATOM   2259  CB  ILE A 218     -49.138  33.194   2.318  1.00 82.12           C  
ANISOU 2259  CB  ILE A 218    10320  11328   9552   -564  -1538   -138       C  
ATOM   2260  CG1 ILE A 218     -48.223  31.989   2.060  1.00 79.47           C  
ANISOU 2260  CG1 ILE A 218    10136  10836   9225   -847  -1394   -356       C  
ATOM   2261  CG2 ILE A 218     -48.368  34.514   2.300  1.00 69.86           C  
ANISOU 2261  CG2 ILE A 218     9035   9631   7879   -320  -1551     65       C  
ATOM   2262  CD1 ILE A 218     -46.734  32.283   2.200  1.00 81.49           C  
ANISOU 2262  CD1 ILE A 218    10706  10834   9423   -787  -1270   -303       C  
ATOM   2263  H   ILE A 218     -50.873  31.342   2.766  1.00  0.00           H  
ATOM   2264  HA  ILE A 218     -49.130  32.855   4.439  1.00  0.00           H  
ATOM   2265  HB  ILE A 218     -49.885  33.227   1.525  1.00  0.00           H  
ATOM   2266 HG12 ILE A 218     -48.496  31.178   2.735  1.00  0.00           H  
ATOM   2267 HG13 ILE A 218     -48.421  31.592   1.064  1.00  0.00           H  
ATOM   2268 HG21 ILE A 218     -47.853  34.622   1.346  1.00  0.00           H  
ATOM   2269 HG22 ILE A 218     -49.064  35.343   2.432  1.00  0.00           H  
ATOM   2270 HG23 ILE A 218     -47.638  34.520   3.109  1.00  0.00           H  
ATOM   2271 HD11 ILE A 218     -46.164  31.376   2.000  1.00  0.00           H  
ATOM   2272 HD12 ILE A 218     -46.447  33.056   1.487  1.00  0.00           H  
ATOM   2273 HD13 ILE A 218     -46.525  32.628   3.213  1.00  0.00           H  
ATOM   2274  N   ASP A 219     -51.777  34.525   3.321  1.00 88.68           N  
ANISOU 2274  N   ASP A 219    10546  12517  10629    -79  -1663    158       N  
ATOM   2275  CA  ASP A 219     -52.611  35.684   3.644  1.00 94.60           C  
ANISOU 2275  CA  ASP A 219    11148  13351  11446    295  -1703    381       C  
ATOM   2276  C   ASP A 219     -52.949  35.718   5.137  1.00 96.46           C  
ANISOU 2276  C   ASP A 219    11327  13398  11926    412  -1431    382       C  
ATOM   2277  O   ASP A 219     -52.943  36.783   5.766  1.00 86.76           O  
ANISOU 2277  O   ASP A 219    10226  11994  10746    719  -1320    522       O  
ATOM   2278  CB  ASP A 219     -53.903  35.664   2.824  1.00 97.43           C  
ANISOU 2278  CB  ASP A 219    11066  14188  11766    333  -1963    429       C  
ATOM   2279  CG  ASP A 219     -53.674  35.336   1.367  1.00118.01           C  
ANISOU 2279  CG  ASP A 219    13691  17072  14074    125  -2237    364       C  
ATOM   2280  OD1 ASP A 219     -53.532  34.171   1.040  1.00123.52           O  
ANISOU 2280  OD1 ASP A 219    14347  17844  14743   -265  -2239     96       O  
ATOM   2281  OD2 ASP A 219     -53.676  36.246   0.521  1.00124.27           O1-
ANISOU 2281  OD2 ASP A 219    14552  18015  14651    354  -2437    584       O1-
ATOM   2282  H   ASP A 219     -52.046  33.909   2.568  1.00  0.00           H  
ATOM   2283  HA  ASP A 219     -52.057  36.589   3.394  1.00  0.00           H  
ATOM   2284  HB2 ASP A 219     -54.594  34.939   3.254  1.00  0.00           H  
ATOM   2285  HB3 ASP A 219     -54.397  36.632   2.904  1.00  0.00           H  
ATOM   2286  N   ARG A 220     -53.251  34.553   5.717  1.00 94.54           N  
ANISOU 2286  N   ARG A 220    10916  13174  11831    159  -1292    221       N  
ATOM   2287  CA  ARG A 220     -53.559  34.492   7.142  1.00 75.47           C  
ANISOU 2287  CA  ARG A 220     8465  10609   9602    246  -1011    234       C  
ATOM   2288  C   ARG A 220     -52.403  35.030   7.965  1.00 78.49           C  
ANISOU 2288  C   ARG A 220     9267  10646   9909    359   -849    272       C  
ATOM   2289  O   ARG A 220     -52.603  35.842   8.877  1.00 89.43           O  
ANISOU 2289  O   ARG A 220    10715  11924  11340    600   -694    343       O  
ATOM   2290  CB  ARG A 220     -53.871  33.054   7.545  1.00 79.83           C  
ANISOU 2290  CB  ARG A 220     8848  11182  10302    -86   -858     81       C  
ATOM   2291  CG  ARG A 220     -55.348  32.778   7.741  1.00 96.91           C  
ANISOU 2291  CG  ARG A 220    10527  13636  12660   -116   -821     64       C  
ATOM   2292  CD  ARG A 220     -55.544  31.548   8.617  1.00 89.06           C  
ANISOU 2292  CD  ARG A 220     9470  12521  11847   -395   -528    -34       C  
ATOM   2293  NE  ARG A 220     -56.949  31.355   8.961  1.00106.38           N  
ANISOU 2293  NE  ARG A 220    11186  14982  14250   -432   -432    -44       N  
ATOM   2294  CZ  ARG A 220     -57.693  32.227   9.642  1.00110.78           C  
ANISOU 2294  CZ  ARG A 220    11553  15648  14888   -109   -328     87       C  
ATOM   2295  NH1 ARG A 220     -58.967  31.949   9.907  1.00111.89           N  
ANISOU 2295  NH1 ARG A 220    11207  16065  15242   -171   -221     67       N  
ATOM   2296  NH2 ARG A 220     -57.174  33.377  10.062  1.00102.04           N1+
ANISOU 2296  NH2 ARG A 220    10735  14370  13667    262   -303    218       N1+
ATOM   2297  H   ARG A 220     -53.267  33.705   5.168  1.00  0.00           H  
ATOM   2298  HA  ARG A 220     -54.439  35.106   7.335  1.00  0.00           H  
ATOM   2299  HB2 ARG A 220     -53.473  32.373   6.793  1.00  0.00           H  
ATOM   2300  HB3 ARG A 220     -53.333  32.811   8.461  1.00  0.00           H  
ATOM   2301  HG2 ARG A 220     -55.819  33.640   8.215  1.00  0.00           H  
ATOM   2302  HG3 ARG A 220     -55.818  32.612   6.772  1.00  0.00           H  
ATOM   2303  HD2 ARG A 220     -55.175  30.667   8.093  1.00  0.00           H  
ATOM   2304  HD3 ARG A 220     -54.958  31.656   9.530  1.00  0.00           H  
ATOM   2305  HE  ARG A 220     -57.354  30.486   8.643  1.00  0.00           H  
ATOM   2306 HH11 ARG A 220     -59.370  31.078   9.592  1.00  0.00           H  
ATOM   2307 HH12 ARG A 220     -59.531  32.609  10.423  1.00  0.00           H  
ATOM   2308 HH21 ARG A 220     -56.208  33.597   9.866  1.00  0.00           H  
ATOM   2309 HH22 ARG A 220     -57.746  34.031  10.577  1.00  0.00           H  
ATOM   2310  N   TRP A 221     -51.183  34.582   7.665  1.00 78.30           N  
ANISOU 2310  N   TRP A 221     9519  10464   9768    176   -871    205       N  
ATOM   2311  CA  TRP A 221     -50.027  35.015   8.443  1.00 67.74           C  
ANISOU 2311  CA  TRP A 221     8522   8867   8348    237   -747    224       C  
ATOM   2312  C   TRP A 221     -49.830  36.519   8.354  1.00 75.06           C  
ANISOU 2312  C   TRP A 221     9632   9693   9194    485   -788    317       C  
ATOM   2313  O   TRP A 221     -49.487  37.163   9.348  1.00 99.79           O  
ANISOU 2313  O   TRP A 221    12946  12659  12311    596   -634    313       O  
ATOM   2314  CB  TRP A 221     -48.771  34.298   7.969  1.00 62.20           C  
ANISOU 2314  CB  TRP A 221     8015   8064   7554     22   -780    151       C  
ATOM   2315  CG  TRP A 221     -48.560  32.966   8.615  1.00 64.01           C  
ANISOU 2315  CG  TRP A 221     8213   8226   7880   -151   -615     96       C  
ATOM   2316  CD1 TRP A 221     -48.792  31.735   8.064  1.00 71.20           C  
ANISOU 2316  CD1 TRP A 221     9002   9166   8886   -380   -597     -3       C  
ATOM   2317  CD2 TRP A 221     -48.070  32.729   9.933  1.00 68.32           C  
ANISOU 2317  CD2 TRP A 221     8876   8653   8430   -106   -428    150       C  
ATOM   2318  CE2 TRP A 221     -48.027  31.328  10.121  1.00 75.43           C  
ANISOU 2318  CE2 TRP A 221     9723   9490   9447   -273   -291    134       C  
ATOM   2319  CE3 TRP A 221     -47.668  33.565  10.977  1.00 75.41           C  
ANISOU 2319  CE3 TRP A 221     9930   9498   9223     48   -355    202       C  
ATOM   2320  NE1 TRP A 221     -48.472  30.740   8.967  1.00 73.81           N  
ANISOU 2320  NE1 TRP A 221     9383   9344   9318   -454   -379     18       N  
ATOM   2321  CZ2 TRP A 221     -47.600  30.746  11.312  1.00 83.43           C  
ANISOU 2321  CZ2 TRP A 221    10827  10407  10464   -243    -98    234       C  
ATOM   2322  CZ3 TRP A 221     -47.239  32.988  12.160  1.00 67.38           C  
ANISOU 2322  CZ3 TRP A 221     8987   8444   8169     43   -194    257       C  
ATOM   2323  CH2 TRP A 221     -47.206  31.591  12.318  1.00 78.50           C  
ANISOU 2323  CH2 TRP A 221    10333   9808   9685    -79    -74    304       C  
ATOM   2324  H   TRP A 221     -51.056  33.940   6.896  1.00  0.00           H  
ATOM   2325  HA  TRP A 221     -50.198  34.753   9.487  1.00  0.00           H  
ATOM   2326  HB2 TRP A 221     -48.813  34.173   6.887  1.00  0.00           H  
ATOM   2327  HB3 TRP A 221     -47.902  34.931   8.152  1.00  0.00           H  
ATOM   2328  HD1 TRP A 221     -49.173  31.657   7.056  1.00  0.00           H  
ATOM   2329  HE1 TRP A 221     -48.587  29.770   8.711  1.00  0.00           H  
ATOM   2330  HE3 TRP A 221     -47.696  34.637  10.851  1.00  0.00           H  
ATOM   2331  HZ2 TRP A 221     -47.589  29.671  11.414  1.00  0.00           H  
ATOM   2332  HZ3 TRP A 221     -46.922  33.613  12.982  1.00  0.00           H  
ATOM   2333  HH2 TRP A 221     -46.860  31.187  13.258  1.00  0.00           H  
ATOM   2334  N   LEU A 222     -50.061  37.102   7.180  1.00 86.01           N  
ANISOU 2334  N   LEU A 222    10990  11174  10516    570   -979    401       N  
ATOM   2335  CA  LEU A 222     -49.778  38.522   6.992  1.00 86.95           C  
ANISOU 2335  CA  LEU A 222    11340  11123  10574    800   -982    521       C  
ATOM   2336  C   LEU A 222     -50.709  39.413   7.804  1.00 86.43           C  
ANISOU 2336  C   LEU A 222    11200  10992  10649   1113   -833    595       C  
ATOM   2337  O   LEU A 222     -50.405  40.596   7.991  1.00 85.86           O  
ANISOU 2337  O   LEU A 222    11385  10669  10570   1297   -736    654       O  
ATOM   2338  CB  LEU A 222     -49.879  38.884   5.512  1.00 99.74           C  
ANISOU 2338  CB  LEU A 222    12947  12883  12067    847  -1212    653       C  
ATOM   2339  CG  LEU A 222     -48.652  38.639   4.628  1.00 98.11           C  
ANISOU 2339  CG  LEU A 222    12978  12627  11673    616  -1294    610       C  
ATOM   2340  CD1 LEU A 222     -47.467  39.483   5.073  1.00 79.42           C  
ANISOU 2340  CD1 LEU A 222    10974   9931   9271    613  -1146    609       C  
ATOM   2341  CD2 LEU A 222     -48.270  37.161   4.618  1.00 97.60           C  
ANISOU 2341  CD2 LEU A 222    12816  12662  11606    303  -1293    415       C  
ATOM   2342  H   LEU A 222     -50.434  36.562   6.413  1.00  0.00           H  
ATOM   2343  HA  LEU A 222     -48.756  38.711   7.319  1.00  0.00           H  
ATOM   2344  HB2 LEU A 222     -50.739  38.375   5.078  1.00  0.00           H  
ATOM   2345  HB3 LEU A 222     -50.184  39.926   5.419  1.00  0.00           H  
ATOM   2346  HG  LEU A 222     -48.908  38.928   3.609  1.00  0.00           H  
ATOM   2347 HD11 LEU A 222     -46.614  39.284   4.424  1.00  0.00           H  
ATOM   2348 HD12 LEU A 222     -47.730  40.539   5.013  1.00  0.00           H  
ATOM   2349 HD13 LEU A 222     -47.207  39.232   6.101  1.00  0.00           H  
ATOM   2350 HD21 LEU A 222     -47.396  37.015   3.983  1.00  0.00           H  
ATOM   2351 HD22 LEU A 222     -48.039  36.838   5.633  1.00  0.00           H  
ATOM   2352 HD23 LEU A 222     -49.102  36.573   4.231  1.00  0.00           H  
ATOM   2353  N   GLY A 223     -51.834  38.880   8.293  1.00 95.78           N  
ANISOU 2353  N   GLY A 223    12043  12372  11976   1167   -775    580       N  
ATOM   2354  CA  GLY A 223     -52.679  39.642   9.199  1.00 96.96           C  
ANISOU 2354  CA  GLY A 223    12115  12456  12270   1465   -568    621       C  
ATOM   2355  C   GLY A 223     -52.141  39.750  10.605  1.00 91.07           C  
ANISOU 2355  C   GLY A 223    11616  11486  11501   1420   -297    481       C  
ATOM   2356  O   GLY A 223     -52.526  40.674  11.333  1.00 95.76           O  
ANISOU 2356  O   GLY A 223    12298  11926  12161   1668    -87    475       O  
ATOM   2357  H   GLY A 223     -52.102  37.942   8.034  1.00  0.00           H  
ATOM   2358  HA2 GLY A 223     -52.834  40.642   8.794  1.00  0.00           H  
ATOM   2359  HA3 GLY A 223     -53.673  39.197   9.226  1.00  0.00           H  
ATOM   2360  N   GLU A 224     -51.265  38.825  10.993  1.00 87.55           N  
ANISOU 2360  N   GLU A 224    11285  11031  10948   1123   -291    371       N  
ATOM   2361  CA  GLU A 224     -50.646  38.831  12.309  1.00 87.86           C  
ANISOU 2361  CA  GLU A 224    11549  10941  10891   1057    -84    257       C  
ATOM   2362  C   GLU A 224     -49.509  39.844  12.344  1.00 89.43           C  
ANISOU 2362  C   GLU A 224    12131  10895  10954   1043    -87    192       C  
ATOM   2363  O   GLU A 224     -49.118  40.394  11.312  1.00 93.72           O  
ANISOU 2363  O   GLU A 224    12778  11345  11487   1058   -231    256       O  
ATOM   2364  CB  GLU A 224     -50.147  37.429  12.650  1.00 75.83           C  
ANISOU 2364  CB  GLU A 224     9977   9523   9313    789    -90    226       C  
ATOM   2365  CG  GLU A 224     -51.189  36.345  12.435  1.00 79.87           C  
ANISOU 2365  CG  GLU A 224    10129  10232   9987    715    -79    267       C  
ATOM   2366  CD  GLU A 224     -52.406  36.511  13.339  1.00 89.44           C  
ANISOU 2366  CD  GLU A 224    11135  11533  11317    877    153    281       C  
ATOM   2367  OE1 GLU A 224     -52.228  36.508  14.587  1.00 85.62           O  
ANISOU 2367  OE1 GLU A 224    10798  10997  10738    892    379    246       O  
ATOM   2368  OE2 GLU A 224     -53.540  36.634  12.802  1.00 94.34           O1-
ANISOU 2368  OE2 GLU A 224    11426  12314  12106    990    112    328       O1-
ATOM   2369  H   GLU A 224     -51.006  38.079  10.363  1.00  0.00           H  
ATOM   2370  HA  GLU A 224     -51.395  39.123  13.045  1.00  0.00           H  
ATOM   2371  HB2 GLU A 224     -49.263  37.205  12.053  1.00  0.00           H  
ATOM   2372  HB3 GLU A 224     -49.811  37.407  13.687  1.00  0.00           H  
ATOM   2373  HG2 GLU A 224     -51.508  36.351  11.393  1.00  0.00           H  
ATOM   2374  HG3 GLU A 224     -50.738  35.369  12.611  1.00  0.00           H  
ATOM   2375  N   PRO A 225     -48.962  40.131  13.537  1.00 89.30           N  
ANISOU 2375  N   PRO A 225    12333  10787  10809    991     82     56       N  
ATOM   2376  CA  PRO A 225     -47.877  41.124  13.627  1.00 87.16           C  
ANISOU 2376  CA  PRO A 225    12408  10296  10413    913     92    -57       C  
ATOM   2377  C   PRO A 225     -46.478  40.526  13.504  1.00 86.44           C  
ANISOU 2377  C   PRO A 225    12407  10272  10163    626    -59   -100       C  
ATOM   2378  O   PRO A 225     -45.881  40.124  14.511  1.00 86.74           O  
ANISOU 2378  O   PRO A 225    12500  10416  10040    496    -14   -191       O  
ATOM   2379  CB  PRO A 225     -48.085  41.737  15.019  1.00 85.65           C  
ANISOU 2379  CB  PRO A 225    12378  10029  10136    981    352   -228       C  
ATOM   2380  CG  PRO A 225     -48.634  40.584  15.834  1.00 78.71           C  
ANISOU 2380  CG  PRO A 225    11278   9410   9219    962    426   -192       C  
ATOM   2381  CD  PRO A 225     -49.472  39.742  14.873  1.00 95.42           C  
ANISOU 2381  CD  PRO A 225    13049  11664  11540   1019    301     -8       C  
ATOM   2382  HA  PRO A 225     -48.017  41.890  12.864  1.00  0.00           H  
ATOM   2383  HB2 PRO A 225     -47.121  42.039  15.427  1.00  0.00           H  
ATOM   2384  HB3 PRO A 225     -48.836  42.524  14.957  1.00  0.00           H  
ATOM   2385  HG2 PRO A 225     -47.808  39.984  16.215  1.00  0.00           H  
ATOM   2386  HG3 PRO A 225     -49.273  40.973  16.627  1.00  0.00           H  
ATOM   2387  HD2 PRO A 225     -49.264  38.686  15.044  1.00  0.00           H  
ATOM   2388  HD3 PRO A 225     -50.519  40.034  14.958  1.00  0.00           H  
ATOM   2389  N   ILE A 226     -45.937  40.483  12.290  1.00 85.94           N  
ANISOU 2389  N   ILE A 226    12350  10177  10128    543   -231    -22       N  
ATOM   2390  CA  ILE A 226     -44.585  39.987  12.055  1.00 72.51           C  
ANISOU 2390  CA  ILE A 226    10705   8535   8310    300   -347    -57       C  
ATOM   2391  C   ILE A 226     -43.613  41.145  12.250  1.00 75.66           C  
ANISOU 2391  C   ILE A 226    11378   8755   8615    179   -301   -190       C  
ATOM   2392  O   ILE A 226     -43.710  42.177  11.567  1.00 78.56           O  
ANISOU 2392  O   ILE A 226    11905   8893   9051    240   -266   -165       O  
ATOM   2393  CB  ILE A 226     -44.443  39.393  10.647  1.00 73.28           C  
ANISOU 2393  CB  ILE A 226    10690   8688   8463    245   -509     56       C  
ATOM   2394  CG1 ILE A 226     -45.260  38.107  10.513  1.00 66.12           C  
ANISOU 2394  CG1 ILE A 226     9517   7959   7645    268   -543    123       C  
ATOM   2395  CG2 ILE A 226     -42.973  39.082  10.355  1.00 84.34           C  
ANISOU 2395  CG2 ILE A 226    12162  10120   9766     23   -580     11       C  
ATOM   2396  CD1 ILE A 226     -46.710  38.351  10.140  1.00 86.92           C  
ANISOU 2396  CD1 ILE A 226    11985  10636  10406    459   -546    200       C  
ATOM   2397  H   ILE A 226     -46.465  40.801  11.490  1.00  0.00           H  
ATOM   2398  HA  ILE A 226     -44.362  39.212  12.788  1.00  0.00           H  
ATOM   2399  HB  ILE A 226     -44.803  40.119   9.918  1.00  0.00           H  
ATOM   2400 HG12 ILE A 226     -44.798  37.461   9.766  1.00  0.00           H  
ATOM   2401 HG13 ILE A 226     -45.216  37.551  11.450  1.00  0.00           H  
ATOM   2402 HG21 ILE A 226     -42.882  38.661   9.354  1.00  0.00           H  
ATOM   2403 HG22 ILE A 226     -42.388  39.999  10.417  1.00  0.00           H  
ATOM   2404 HG23 ILE A 226     -42.601  38.364  11.086  1.00  0.00           H  
ATOM   2405 HD11 ILE A 226     -47.231  37.397  10.062  1.00  0.00           H  
ATOM   2406 HD12 ILE A 226     -47.185  38.962  10.907  1.00  0.00           H  
ATOM   2407 HD13 ILE A 226     -46.757  38.870   9.182  1.00  0.00           H  
ATOM   2408  N   LYS A 227     -42.666  40.963  13.175  1.00 77.38           N  
ANISOU 2408  N   LYS A 227    11644   9087   8670     -2   -298   -322       N  
ATOM   2409  CA  LYS A 227     -41.615  41.944  13.399  1.00 80.75           C  
ANISOU 2409  CA  LYS A 227    12285   9402   8994   -207   -270   -498       C  
ATOM   2410  C   LYS A 227     -40.317  41.591  12.686  1.00 74.07           C  
ANISOU 2410  C   LYS A 227    11377   8654   8111   -427   -410   -474       C  
ATOM   2411  O   LYS A 227     -39.481  42.482  12.473  1.00 81.39           O  
ANISOU 2411  O   LYS A 227    12461   9451   9013   -625   -381   -592       O  
ATOM   2412  CB  LYS A 227     -41.341  42.090  14.900  1.00 71.46           C  
ANISOU 2412  CB  LYS A 227    11178   8363   7611   -303   -199   -696       C  
ATOM   2413  CG  LYS A 227     -41.803  43.419  15.506  1.00 82.07           C  
ANISOU 2413  CG  LYS A 227    12796   9441   8945   -277     15   -908       C  
ATOM   2414  CD  LYS A 227     -43.310  43.611  15.343  1.00 83.04           C  
ANISOU 2414  CD  LYS A 227    12903   9392   9257     61    164   -792       C  
ATOM   2415  CE  LYS A 227     -43.658  45.112  15.296  1.00 96.97           C  
ANISOU 2415  CE  LYS A 227    14969  10740  11135    144    392   -926       C  
ATOM   2416  NZ  LYS A 227     -45.138  45.349  15.331  1.00100.84           N1+
ANISOU 2416  NZ  LYS A 227    15405  11101  11807    522    565   -818       N1+
ATOM   2417  H   LYS A 227     -42.667  40.127  13.741  1.00  0.00           H  
ATOM   2418  HA  LYS A 227     -41.961  42.906  13.021  1.00  0.00           H  
ATOM   2419  HB2 LYS A 227     -41.813  41.266  15.435  1.00  0.00           H  
ATOM   2420  HB3 LYS A 227     -40.275  41.959  15.087  1.00  0.00           H  
ATOM   2421  HG2 LYS A 227     -41.547  43.443  16.565  1.00  0.00           H  
ATOM   2422  HG3 LYS A 227     -41.278  44.241  15.020  1.00  0.00           H  
ATOM   2423  HD2 LYS A 227     -43.639  43.133  14.420  1.00  0.00           H  
ATOM   2424  HD3 LYS A 227     -43.828  43.144  16.181  1.00  0.00           H  
ATOM   2425  HE2 LYS A 227     -43.190  45.619  16.139  1.00  0.00           H  
ATOM   2426  HE3 LYS A 227     -43.242  45.552  14.390  1.00  0.00           H  
ATOM   2427  HZ1 LYS A 227     -45.321  46.342  15.299  1.00  0.00           H  
ATOM   2428  HZ2 LYS A 227     -45.570  44.901  14.535  1.00  0.00           H  
ATOM   2429  HZ3 LYS A 227     -45.521  44.964  16.183  1.00  0.00           H  
ATOM   2430  N   ALA A 228     -40.123  40.324  12.318  1.00 64.98           N  
ANISOU 2430  N   ALA A 228    10005   7707   6978   -406   -522   -337       N  
ATOM   2431  CA  ALA A 228     -38.893  39.926  11.649  1.00 64.32           C  
ANISOU 2431  CA  ALA A 228     9836   7724   6878   -578   -615   -316       C  
ATOM   2432  C   ALA A 228     -39.123  38.612  10.916  1.00 65.32           C  
ANISOU 2432  C   ALA A 228     9775   7946   7097   -481   -672   -160       C  
ATOM   2433  O   ALA A 228     -40.069  37.873  11.211  1.00 63.78           O  
ANISOU 2433  O   ALA A 228     9489   7790   6956   -333   -652    -85       O  
ATOM   2434  CB  ALA A 228     -37.726  39.785  12.629  1.00 74.56           C  
ANISOU 2434  CB  ALA A 228    11056   9262   8014   -749   -669   -423       C  
ATOM   2435  H   ALA A 228     -40.833  39.630  12.503  1.00  0.00           H  
ATOM   2436  HA  ALA A 228     -38.637  40.690  10.915  1.00  0.00           H  
ATOM   2437  HB1 ALA A 228     -36.829  39.487  12.086  1.00  0.00           H  
ATOM   2438  HB2 ALA A 228     -37.550  40.740  13.124  1.00  0.00           H  
ATOM   2439  HB3 ALA A 228     -37.967  39.028  13.375  1.00  0.00           H  
ATOM   2440  N   ALA A 229     -38.254  38.347   9.931  1.00 78.97           N  
ANISOU 2440  N   ALA A 229    11458   9697   8851   -590   -709   -134       N  
ATOM   2441  CA  ALA A 229     -38.272  37.106   9.167  1.00 65.15           C  
ANISOU 2441  CA  ALA A 229     9563   8011   7179   -541   -727    -43       C  
ATOM   2442  C   ALA A 229     -36.898  36.451   9.240  1.00 65.86           C  
ANISOU 2442  C   ALA A 229     9513   8257   7254   -628   -733    -43       C  
ATOM   2443  O   ALA A 229     -35.865  37.134   9.217  1.00 74.78           O  
ANISOU 2443  O   ALA A 229    10652   9437   8323   -783   -742   -112       O  
ATOM   2444  CB  ALA A 229     -38.642  37.357   7.729  1.00 65.23           C  
ANISOU 2444  CB  ALA A 229     9652   7913   7220   -553   -737    -12       C  
ATOM   2445  H   ALA A 229     -37.544  39.023   9.688  1.00  0.00           H  
ATOM   2446  HA  ALA A 229     -39.007  36.432   9.607  1.00  0.00           H  
ATOM   2447  HB1 ALA A 229     -38.647  36.413   7.184  1.00  0.00           H  
ATOM   2448  HB2 ALA A 229     -39.633  37.808   7.682  1.00  0.00           H  
ATOM   2449  HB3 ALA A 229     -37.914  38.032   7.278  1.00  0.00           H  
ATOM   2450  N   ILE A 230     -36.892  35.124   9.327  1.00 63.33           N  
ANISOU 2450  N   ILE A 230     9049   8004   7010   -526   -705     40       N  
ATOM   2451  CA  ILE A 230     -35.680  34.350   9.579  1.00 68.83           C  
ANISOU 2451  CA  ILE A 230     9574   8857   7722   -515   -692     93       C  
ATOM   2452  C   ILE A 230     -35.395  33.545   8.328  1.00 66.12           C  
ANISOU 2452  C   ILE A 230     9191   8431   7499   -515   -603     94       C  
ATOM   2453  O   ILE A 230     -36.228  32.730   7.910  1.00 77.95           O  
ANISOU 2453  O   ILE A 230    10717   9807   9093   -452   -540    106       O  
ATOM   2454  CB  ILE A 230     -35.827  33.431  10.806  1.00 83.00           C  
ANISOU 2454  CB  ILE A 230    11265  10761   9511   -351   -682    226       C  
ATOM   2455  CG1 ILE A 230     -35.901  34.282  12.080  1.00 71.40           C  
ANISOU 2455  CG1 ILE A 230     9840   9439   7849   -382   -765    189       C  
ATOM   2456  CG2 ILE A 230     -34.686  32.422  10.882  1.00 78.13           C  
ANISOU 2456  CG2 ILE A 230    10453  10275   8959   -253   -646    348       C  
ATOM   2457  CD1 ILE A 230     -35.982  33.486  13.358  1.00 82.57           C  
ANISOU 2457  CD1 ILE A 230    11173  11021   9178   -224   -761    348       C  
ATOM   2458  H   ILE A 230     -37.753  34.607   9.217  1.00  0.00           H  
ATOM   2459  HA  ILE A 230     -34.852  35.038   9.751  1.00  0.00           H  
ATOM   2460  HB  ILE A 230     -36.763  32.880  10.709  1.00  0.00           H  
ATOM   2461 HG12 ILE A 230     -35.037  34.945  12.122  1.00  0.00           H  
ATOM   2462 HG13 ILE A 230     -36.758  34.952  12.017  1.00  0.00           H  
ATOM   2463 HG21 ILE A 230     -34.819  31.788  11.759  1.00  0.00           H  
ATOM   2464 HG22 ILE A 230     -34.686  31.804   9.984  1.00  0.00           H  
ATOM   2465 HG23 ILE A 230     -33.736  32.952  10.958  1.00  0.00           H  
ATOM   2466 HD11 ILE A 230     -36.031  34.167  14.208  1.00  0.00           H  
ATOM   2467 HD12 ILE A 230     -36.875  32.861  13.342  1.00  0.00           H  
ATOM   2468 HD13 ILE A 230     -35.099  32.854  13.450  1.00  0.00           H  
ATOM   2469  N   LEU A 231     -34.217  33.752   7.750  1.00 76.45           N  
ANISOU 2469  N   LEU A 231    10429   9819   8800   -611   -576     56       N  
ATOM   2470  CA  LEU A 231     -33.850  33.116   6.484  1.00 69.67           C  
ANISOU 2470  CA  LEU A 231     9559   8891   8021   -631   -453     19       C  
ATOM   2471  C   LEU A 231     -32.577  32.300   6.635  1.00 64.03           C  
ANISOU 2471  C   LEU A 231     8619   8307   7405   -544   -360     77       C  
ATOM   2472  O   LEU A 231     -31.502  32.879   6.894  1.00 71.97           O  
ANISOU 2472  O   LEU A 231     9479   9504   8363   -625   -399     75       O  
ATOM   2473  CB  LEU A 231     -33.657  34.175   5.399  1.00 66.63           C  
ANISOU 2473  CB  LEU A 231     9313   8469   7537   -818   -446    -65       C  
ATOM   2474  CG  LEU A 231     -34.755  35.234   5.248  1.00 66.62           C  
ANISOU 2474  CG  LEU A 231     9525   8349   7439   -864   -538    -73       C  
ATOM   2475  CD1 LEU A 231     -34.203  36.448   4.513  1.00 78.74           C  
ANISOU 2475  CD1 LEU A 231    11193   9845   8879  -1040   -506    -95       C  
ATOM   2476  CD2 LEU A 231     -35.952  34.656   4.515  1.00 73.71           C  
ANISOU 2476  CD2 LEU A 231    10500   9163   8342   -797   -548    -78       C  
ATOM   2477  H   LEU A 231     -33.542  34.365   8.185  1.00  0.00           H  
ATOM   2478  HA  LEU A 231     -34.658  32.450   6.181  1.00  0.00           H  
ATOM   2479  HB2 LEU A 231     -32.699  34.672   5.550  1.00  0.00           H  
ATOM   2480  HB3 LEU A 231     -33.502  33.681   4.440  1.00  0.00           H  
ATOM   2481  HG  LEU A 231     -35.075  35.546   6.242  1.00  0.00           H  
ATOM   2482 HD11 LEU A 231     -34.987  37.198   4.408  1.00  0.00           H  
ATOM   2483 HD12 LEU A 231     -33.372  36.869   5.079  1.00  0.00           H  
ATOM   2484 HD13 LEU A 231     -33.854  36.148   3.525  1.00  0.00           H  
ATOM   2485 HD21 LEU A 231     -36.722  35.421   4.416  1.00  0.00           H  
ATOM   2486 HD22 LEU A 231     -35.645  34.320   3.524  1.00  0.00           H  
ATOM   2487 HD23 LEU A 231     -36.350  33.811   5.077  1.00  0.00           H  
ATOM   2488  N   PRO A 232     -32.621  30.985   6.493  1.00 59.81           N  
ANISOU 2488  N   PRO A 232     8029   7674   7021   -382   -223    129       N  
ATOM   2489  CA  PRO A 232     -31.376  30.209   6.474  1.00 66.15           C  
ANISOU 2489  CA  PRO A 232     8611   8571   7951   -244    -92    203       C  
ATOM   2490  C   PRO A 232     -30.649  30.363   5.147  1.00 81.95           C  
ANISOU 2490  C   PRO A 232    10610  10564   9962   -368     55     66       C  
ATOM   2491  O   PRO A 232     -31.258  30.600   4.097  1.00 83.46           O  
ANISOU 2491  O   PRO A 232    11011  10620  10079   -515     99    -73       O  
ATOM   2492  CB  PRO A 232     -31.839  28.761   6.686  1.00 75.23           C  
ANISOU 2492  CB  PRO A 232     9781   9513   9289    -26     68    296       C  
ATOM   2493  CG  PRO A 232     -33.316  28.738   6.402  1.00 74.00           C  
ANISOU 2493  CG  PRO A 232     9859   9152   9107   -138     47    194       C  
ATOM   2494  CD  PRO A 232     -33.836  30.154   6.347  1.00 67.28           C  
ANISOU 2494  CD  PRO A 232     9108   8403   8052   -325   -157    115       C  
ATOM   2495  HA  PRO A 232     -30.729  30.519   7.294  1.00  0.00           H  
ATOM   2496  HB2 PRO A 232     -31.324  28.109   5.980  1.00  0.00           H  
ATOM   2497  HB3 PRO A 232     -31.665  28.473   7.723  1.00  0.00           H  
ATOM   2498  HG2 PRO A 232     -33.494  28.248   5.445  1.00  0.00           H  
ATOM   2499  HG3 PRO A 232     -33.830  28.193   7.194  1.00  0.00           H  
ATOM   2500  HD2 PRO A 232     -34.282  30.336   5.369  1.00  0.00           H  
ATOM   2501  HD3 PRO A 232     -34.496  30.329   7.196  1.00  0.00           H  
ATOM   2502  N   THR A 233     -29.319  30.243   5.204  1.00 80.29           N  
ANISOU 2502  N   THR A 233    10137  10545   9823   -304    129    119       N  
ATOM   2503  CA  THR A 233     -28.551  30.303   3.968  1.00 70.13           C  
ANISOU 2503  CA  THR A 233     8825   9266   8557   -407    326     -5       C  
ATOM   2504  C   THR A 233     -28.913  29.151   3.026  1.00 86.87           C  
ANISOU 2504  C   THR A 233    11092  11123  10790   -311    580   -105       C  
ATOM   2505  O   THR A 233     -28.615  29.215   1.819  1.00 95.06           O  
ANISOU 2505  O   THR A 233    12218  12128  11774   -437    758   -259       O  
ATOM   2506  CB  THR A 233     -27.044  30.258   4.244  1.00 82.32           C  
ANISOU 2506  CB  THR A 233     9987  11091  10198   -327    389     76       C  
ATOM   2507  CG2 THR A 233     -26.659  31.158   5.395  1.00 79.74           C  
ANISOU 2507  CG2 THR A 233     9468  11064   9764   -420    124    155       C  
ATOM   2508  OG1 THR A 233     -26.644  28.907   4.522  1.00 93.70           O  
ANISOU 2508  OG1 THR A 233    11252  12485  11864     16    554    207       O  
ATOM   2509  H   THR A 233     -28.861  30.113   6.095  1.00  0.00           H  
ATOM   2510  HA  THR A 233     -28.781  31.243   3.466  1.00  0.00           H  
ATOM   2511  HB  THR A 233     -26.519  30.596   3.351  1.00  0.00           H  
ATOM   2512  HG1 THR A 233     -26.846  28.351   3.766  1.00  0.00           H  
ATOM   2513 HG21 THR A 233     -25.583  31.098   5.559  1.00  0.00           H  
ATOM   2514 HG22 THR A 233     -26.934  32.186   5.160  1.00  0.00           H  
ATOM   2515 HG23 THR A 233     -27.182  30.839   6.297  1.00  0.00           H  
ATOM   2516  N   SER A 234     -29.543  28.094   3.550  1.00 76.99           N  
ANISOU 2516  N   SER A 234     9890   9680   9685   -115    628    -35       N  
ATOM   2517  CA  SER A 234     -29.797  26.905   2.749  1.00 77.45           C  
ANISOU 2517  CA  SER A 234    10085   9454   9890    -45    912   -166       C  
ATOM   2518  C   SER A 234     -30.889  27.119   1.712  1.00 76.99           C  
ANISOU 2518  C   SER A 234    10327   9266   9658   -306    893   -403       C  
ATOM   2519  O   SER A 234     -30.948  26.365   0.736  1.00 92.69           O  
ANISOU 2519  O   SER A 234    12447  11086  11684   -352   1133   -603       O  
ATOM   2520  CB  SER A 234     -30.179  25.738   3.663  1.00 77.05           C  
ANISOU 2520  CB  SER A 234    10020   9191  10066    213    997     -6       C  
ATOM   2521  OG  SER A 234     -31.295  26.084   4.481  1.00 83.75           O  
ANISOU 2521  OG  SER A 234    10969  10034  10820    145    764     71       O  
ATOM   2522  H   SER A 234     -29.849  28.114   4.512  1.00  0.00           H  
ATOM   2523  HA  SER A 234     -28.877  26.642   2.227  1.00  0.00           H  
ATOM   2524  HB2 SER A 234     -30.430  24.868   3.056  1.00  0.00           H  
ATOM   2525  HB3 SER A 234     -29.330  25.481   4.297  1.00  0.00           H  
ATOM   2526  HG  SER A 234     -31.844  25.309   4.618  1.00  0.00           H  
ATOM   2527  N   ILE A 235     -31.758  28.118   1.896  1.00 72.48           N  
ANISOU 2527  N   ILE A 235     9861   8787   8891   -469    620   -389       N  
ATOM   2528  CA  ILE A 235     -32.843  28.336   0.947  1.00 71.99           C  
ANISOU 2528  CA  ILE A 235    10033   8671   8648   -678    558   -567       C  
ATOM   2529  C   ILE A 235     -32.420  29.206  -0.235  1.00 85.16           C  
ANISOU 2529  C   ILE A 235    11799  10483  10074   -861    571   -662       C  
ATOM   2530  O   ILE A 235     -33.254  29.518  -1.107  1.00 81.25           O  
ANISOU 2530  O   ILE A 235    11492  10017   9363  -1022    487   -772       O  
ATOM   2531  CB  ILE A 235     -34.077  28.973   1.624  1.00 64.13           C  
ANISOU 2531  CB  ILE A 235     9093   7702   7571   -720    286   -485       C  
ATOM   2532  CG1 ILE A 235     -33.739  30.319   2.245  1.00 68.32           C  
ANISOU 2532  CG1 ILE A 235     9568   8398   7993   -731     95   -339       C  
ATOM   2533  CG2 ILE A 235     -34.656  28.037   2.671  1.00 77.78           C  
ANISOU 2533  CG2 ILE A 235    10764   9279   9509   -578    316   -401       C  
ATOM   2534  CD1 ILE A 235     -34.921  31.295   2.268  1.00 65.82           C  
ANISOU 2534  CD1 ILE A 235     9382   8105   7520   -814   -124   -318       C  
ATOM   2535  H   ILE A 235     -31.665  28.727   2.696  1.00  0.00           H  
ATOM   2536  HA  ILE A 235     -33.143  27.364   0.555  1.00  0.00           H  
ATOM   2537  HB  ILE A 235     -34.836  29.135   0.859  1.00  0.00           H  
ATOM   2538 HG12 ILE A 235     -33.375  30.167   3.261  1.00  0.00           H  
ATOM   2539 HG13 ILE A 235     -32.908  30.770   1.702  1.00  0.00           H  
ATOM   2540 HG21 ILE A 235     -35.524  28.504   3.136  1.00  0.00           H  
ATOM   2541 HG22 ILE A 235     -34.957  27.103   2.197  1.00  0.00           H  
ATOM   2542 HG23 ILE A 235     -33.903  27.832   3.432  1.00  0.00           H  
ATOM   2543 HD11 ILE A 235     -34.608  32.234   2.724  1.00  0.00           H  
ATOM   2544 HD12 ILE A 235     -35.259  31.482   1.249  1.00  0.00           H  
ATOM   2545 HD13 ILE A 235     -35.737  30.864   2.848  1.00  0.00           H  
ATOM   2546  N   PHE A 236     -31.157  29.620  -0.288  1.00 76.29           N  
ANISOU 2546  N   PHE A 236    10538   9481   8967   -843    671   -604       N  
ATOM   2547  CA  PHE A 236     -30.663  30.416  -1.396  1.00 70.28           C  
ANISOU 2547  CA  PHE A 236     9876   8841   7988  -1027    744   -668       C  
ATOM   2548  C   PHE A 236     -30.043  29.504  -2.448  1.00 86.19           C  
ANISOU 2548  C   PHE A 236    11919  10813  10015  -1029   1075   -856       C  
ATOM   2549  O   PHE A 236     -29.219  28.638  -2.122  1.00 88.49           O  
ANISOU 2549  O   PHE A 236    12020  11047  10556   -847   1291   -858       O  
ATOM   2550  CB  PHE A 236     -29.622  31.420  -0.912  1.00 76.20           C  
ANISOU 2550  CB  PHE A 236    10447   9749   8755  -1070    709   -532       C  
ATOM   2551  CG  PHE A 236     -30.201  32.611  -0.207  1.00 74.00           C  
ANISOU 2551  CG  PHE A 236    10236   9494   8386  -1150    436   -411       C  
ATOM   2552  CD1 PHE A 236     -30.350  33.818  -0.865  1.00 75.11           C  
ANISOU 2552  CD1 PHE A 236    10572   9650   8317  -1339    392   -381       C  
ATOM   2553  CD2 PHE A 236     -30.565  32.534   1.120  1.00 82.24           C  
ANISOU 2553  CD2 PHE A 236    11169  10528   9551  -1024    259   -318       C  
ATOM   2554  CE1 PHE A 236     -30.873  34.923  -0.220  1.00 68.04           C  
ANISOU 2554  CE1 PHE A 236     9766   8712   7375  -1389    194   -281       C  
ATOM   2555  CE2 PHE A 236     -31.094  33.638   1.779  1.00 69.90           C  
ANISOU 2555  CE2 PHE A 236     9690   8965   7906  -1095     53   -247       C  
ATOM   2556  CZ  PHE A 236     -31.244  34.831   1.107  1.00 65.91           C  
ANISOU 2556  CZ  PHE A 236     9382   8428   7232  -1272     31   -238       C  
ATOM   2557  H   PHE A 236     -30.516  29.381   0.455  1.00  0.00           H  
ATOM   2558  HA  PHE A 236     -31.497  30.957  -1.843  1.00  0.00           H  
ATOM   2559  HB2 PHE A 236     -28.915  30.918  -0.252  1.00  0.00           H  
ATOM   2560  HB3 PHE A 236     -29.024  31.757  -1.759  1.00  0.00           H  
ATOM   2561  HD1 PHE A 236     -30.056  33.909  -1.900  1.00  0.00           H  
ATOM   2562  HD2 PHE A 236     -30.441  31.608   1.661  1.00  0.00           H  
ATOM   2563  HE1 PHE A 236     -30.990  35.855  -0.754  1.00  0.00           H  
ATOM   2564  HE2 PHE A 236     -31.386  33.559   2.816  1.00  0.00           H  
ATOM   2565  HZ  PHE A 236     -31.650  35.693   1.615  1.00  0.00           H  
ATOM   2566  N   LEU A 237     -30.445  29.690  -3.704  1.00 85.78           N  
ANISOU 2566  N   LEU A 237    12109  10802   9680  -1213   1125  -1007       N  
ATOM   2567  CA  LEU A 237     -29.729  29.076  -4.808  1.00 80.97           C  
ANISOU 2567  CA  LEU A 237    11559  10199   9006  -1260   1471  -1209       C  
ATOM   2568  C   LEU A 237     -28.505  29.916  -5.154  1.00 85.93           C  
ANISOU 2568  C   LEU A 237    12077  11000   9571  -1328   1618  -1115       C  
ATOM   2569  O   LEU A 237     -28.334  31.041  -4.674  1.00 89.44           O  
ANISOU 2569  O   LEU A 237    12456  11544   9984  -1395   1435   -922       O  
ATOM   2570  CB  LEU A 237     -30.630  28.937  -6.036  1.00 84.38           C  
ANISOU 2570  CB  LEU A 237    12298  10672   9091  -1460   1460  -1423       C  
ATOM   2571  CG  LEU A 237     -32.025  28.328  -5.859  1.00 86.56           C  
ANISOU 2571  CG  LEU A 237    12680  10849   9361  -1495   1265  -1540       C  
ATOM   2572  CD1 LEU A 237     -33.015  29.042  -6.759  1.00 83.94           C  
ANISOU 2572  CD1 LEU A 237    12561  10732   8599  -1697   1022  -1565       C  
ATOM   2573  CD2 LEU A 237     -32.003  26.836  -6.174  1.00 98.11           C  
ANISOU 2573  CD2 LEU A 237    14196  12098  10985  -1485   1569  -1845       C  
ATOM   2574  H   LEU A 237     -31.255  30.263  -3.896  1.00  0.00           H  
ATOM   2575  HA  LEU A 237     -29.398  28.084  -4.502  1.00  0.00           H  
ATOM   2576  HB2 LEU A 237     -30.725  29.909  -6.520  1.00  0.00           H  
ATOM   2577  HB3 LEU A 237     -30.096  28.385  -6.809  1.00  0.00           H  
ATOM   2578  HG  LEU A 237     -32.336  28.462  -4.823  1.00  0.00           H  
ATOM   2579 HD11 LEU A 237     -34.005  28.605  -6.629  1.00  0.00           H  
ATOM   2580 HD12 LEU A 237     -33.048  30.100  -6.497  1.00  0.00           H  
ATOM   2581 HD13 LEU A 237     -32.705  28.935  -7.798  1.00  0.00           H  
ATOM   2582 HD21 LEU A 237     -33.003  26.422  -6.043  1.00  0.00           H  
ATOM   2583 HD22 LEU A 237     -31.681  26.686  -7.204  1.00  0.00           H  
ATOM   2584 HD23 LEU A 237     -31.310  26.332  -5.500  1.00  0.00           H  
ATOM   2585  N   THR A 238     -27.648  29.356  -6.003  1.00 90.11           N  
ANISOU 2585  N   THR A 238    12592  11551  10094  -1331   1986  -1277       N  
ATOM   2586  CA  THR A 238     -26.558  30.101  -6.612  1.00 83.20           C  
ANISOU 2586  CA  THR A 238    11644  10859   9108  -1452   2193  -1230       C  
ATOM   2587  C   THR A 238     -26.842  30.241  -8.100  1.00 88.51           C  
ANISOU 2587  C   THR A 238    12656  11612   9360  -1663   2349  -1394       C  
ATOM   2588  O   THR A 238     -27.330  29.296  -8.733  1.00100.78           O  
ANISOU 2588  O   THR A 238    14393  13086  10812  -1663   2475  -1648       O  
ATOM   2589  CB  THR A 238     -25.210  29.409  -6.386  1.00 80.01           C  
ANISOU 2589  CB  THR A 238    10892  10479   9030  -1264   2534  -1258       C  
ATOM   2590  CG2 THR A 238     -25.149  28.804  -4.990  1.00 87.50           C  
ANISOU 2590  CG2 THR A 238    11550  11336  10361   -982   2388  -1122       C  
ATOM   2591  OG1 THR A 238     -25.041  28.371  -7.354  1.00 95.90           O  
ANISOU 2591  OG1 THR A 238    13038  12394  11008  -1218   2915  -1527       O  
ATOM   2592  H   THR A 238     -27.742  28.380  -6.245  1.00  0.00           H  
ATOM   2593  HA  THR A 238     -26.521  31.095  -6.167  1.00  0.00           H  
ATOM   2594  HB  THR A 238     -24.408  30.139  -6.497  1.00  0.00           H  
ATOM   2595  HG1 THR A 238     -25.503  28.607  -8.161  1.00  0.00           H  
ATOM   2596 HG21 THR A 238     -24.185  28.317  -4.847  1.00  0.00           H  
ATOM   2597 HG22 THR A 238     -25.272  29.592  -4.246  1.00  0.00           H  
ATOM   2598 HG23 THR A 238     -25.947  28.070  -4.876  1.00  0.00           H  
ATOM   2599  N   ASN A 239     -26.546  31.421  -8.648  1.00 85.10           N  
ANISOU 2599  N   ASN A 239    12326  11338   8669  -1858   2349  -1252       N  
ATOM   2600  CA  ASN A 239     -26.803  31.698 -10.049  1.00 90.38           C  
ANISOU 2600  CA  ASN A 239    13335  12136   8868  -2053   2475  -1336       C  
ATOM   2601  C   ASN A 239     -25.546  31.429 -10.877  1.00104.60           C  
ANISOU 2601  C   ASN A 239    15069  14042  10635  -2109   2969  -1467       C  
ATOM   2602  O   ASN A 239     -24.520  30.973 -10.362  1.00101.80           O  
ANISOU 2602  O   ASN A 239    14369  13656  10653  -1970   3202  -1495       O  
ATOM   2603  CB  ASN A 239     -27.285  33.135 -10.220  1.00 83.85           C  
ANISOU 2603  CB  ASN A 239    12710  11388   7763  -2206   2226  -1056       C  
ATOM   2604  CG  ASN A 239     -26.361  34.141  -9.563  1.00 75.88           C  
ANISOU 2604  CG  ASN A 239    11488  10365   6978  -2267   2270   -833       C  
ATOM   2605  ND2 ASN A 239     -26.869  35.352  -9.309  1.00 75.09           N  
ANISOU 2605  ND2 ASN A 239    11538  10213   6779  -2351   2027   -585       N  
ATOM   2606  OD1 ASN A 239     -25.199  33.841  -9.291  1.00 89.00           O  
ANISOU 2606  OD1 ASN A 239    12844  12065   8908  -2245   2532   -891       O  
ATOM   2607  H   ASN A 239     -26.132  32.150  -8.085  1.00  0.00           H  
ATOM   2608  HA  ASN A 239     -27.591  31.028 -10.393  1.00  0.00           H  
ATOM   2609  HB2 ASN A 239     -27.373  33.364 -11.282  1.00  0.00           H  
ATOM   2610  HB3 ASN A 239     -28.286  33.234  -9.800  1.00  0.00           H  
ATOM   2611 HD21 ASN A 239     -27.827  35.559  -9.554  1.00  0.00           H  
ATOM   2612 HD22 ASN A 239     -26.295  36.059  -8.872  1.00  0.00           H  
ATOM   2613  N   LYS A 240     -25.628  31.716 -12.183  1.00102.94           N  
ANISOU 2613  N   LYS A 240    15174  13987   9950  -2299   3137  -1533       N  
ATOM   2614  CA  LYS A 240     -24.485  31.495 -13.065  1.00102.87           C  
ANISOU 2614  CA  LYS A 240    15135  14096   9853  -2371   3651  -1669       C  
ATOM   2615  C   LYS A 240     -23.227  32.136 -12.491  1.00100.35           C  
ANISOU 2615  C   LYS A 240    14441  13818   9870  -2378   3825  -1472       C  
ATOM   2616  O   LYS A 240     -22.160  31.514 -12.450  1.00 98.65           O  
ANISOU 2616  O   LYS A 240    13920  13629   9934  -2269   4196  -1596       O  
ATOM   2617  CB  LYS A 240     -24.773  32.053 -14.465  1.00104.14           C  
ANISOU 2617  CB  LYS A 240    15715  14469   9383  -2609   3755  -1663       C  
ATOM   2618  CG  LYS A 240     -26.208  31.873 -14.947  1.00118.51           C  
ANISOU 2618  CG  LYS A 240    17887  16355  10785  -2661   3408  -1748       C  
ATOM   2619  CD  LYS A 240     -26.218  31.475 -16.427  1.00116.66           C  
ANISOU 2619  CD  LYS A 240    17991  16353   9982  -2829   3698  -2006       C  
ATOM   2620  CE  LYS A 240     -27.630  31.251 -16.945  1.00120.99           C  
ANISOU 2620  CE  LYS A 240    18840  17055  10076  -2914   3326  -2124       C  
ATOM   2621  NZ  LYS A 240     -28.426  32.511 -16.947  1.00140.78           N1+
ANISOU 2621  NZ  LYS A 240    21493  19697  12299  -2943   2896  -1697       N1+
ATOM   2622  H   LYS A 240     -26.485  32.089 -12.565  1.00  0.00           H  
ATOM   2623  HA  LYS A 240     -24.317  30.421 -13.150  1.00  0.00           H  
ATOM   2624  HB2 LYS A 240     -24.514  33.111 -14.492  1.00  0.00           H  
ATOM   2625  HB3 LYS A 240     -24.092  31.596 -15.183  1.00  0.00           H  
ATOM   2626  HG2 LYS A 240     -26.694  31.095 -14.358  1.00  0.00           H  
ATOM   2627  HG3 LYS A 240     -26.754  32.808 -14.819  1.00  0.00           H  
ATOM   2628  HD2 LYS A 240     -25.735  32.255 -17.016  1.00  0.00           H  
ATOM   2629  HD3 LYS A 240     -25.634  30.565 -16.562  1.00  0.00           H  
ATOM   2630  HE2 LYS A 240     -27.585  30.849 -17.957  1.00  0.00           H  
ATOM   2631  HE3 LYS A 240     -28.130  30.507 -16.325  1.00  0.00           H  
ATOM   2632  HZ1 LYS A 240     -29.355  32.323 -17.296  1.00  0.00           H  
ATOM   2633  HZ2 LYS A 240     -28.488  32.872 -16.006  1.00  0.00           H  
ATOM   2634  HZ3 LYS A 240     -27.976  33.193 -17.540  1.00  0.00           H  
ATOM   2635  N   LYS A 241     -23.335  33.391 -12.041  1.00 94.82           N  
ANISOU 2635  N   LYS A 241    13744  13127   9157  -2511   3572  -1173       N  
ATOM   2636  CA  LYS A 241     -22.176  34.111 -11.526  1.00 86.15           C  
ANISOU 2636  CA  LYS A 241    12297  12092   8343  -2609   3722  -1017       C  
ATOM   2637  C   LYS A 241     -21.665  33.535 -10.211  1.00108.63           C  
ANISOU 2637  C   LYS A 241    14650  14906  11718  -2388   3617  -1042       C  
ATOM   2638  O   LYS A 241     -20.612  33.977  -9.735  1.00111.90           O  
ANISOU 2638  O   LYS A 241    14682  15443  12390  -2465   3734   -958       O  
ATOM   2639  CB  LYS A 241     -22.523  35.590 -11.343  1.00 83.54           C  
ANISOU 2639  CB  LYS A 241    12154  11711   7877  -2828   3488   -725       C  
ATOM   2640  CG  LYS A 241     -22.054  36.476 -12.474  1.00103.63           C  
ANISOU 2640  CG  LYS A 241    14948  14350  10078  -3105   3813   -593       C  
ATOM   2641  CD  LYS A 241     -20.542  36.457 -12.601  1.00105.62           C  
ANISOU 2641  CD  LYS A 241    14820  14753  10559  -3234   4272   -656       C  
ATOM   2642  CE  LYS A 241     -20.020  37.779 -13.155  1.00106.14           C  
ANISOU 2642  CE  LYS A 241    15043  14834  10452  -3585   4511   -423       C  
ATOM   2643  NZ  LYS A 241     -18.737  38.190 -12.508  1.00110.67           N1+
ANISOU 2643  NZ  LYS A 241    15109  15495  11444  -3770   4713   -417       N1+
ATOM   2644  H   LYS A 241     -24.231  33.857 -12.054  1.00  0.00           H  
ATOM   2645  HA  LYS A 241     -21.376  34.038 -12.263  1.00  0.00           H  
ATOM   2646  HB2 LYS A 241     -23.601  35.696 -11.224  1.00  0.00           H  
ATOM   2647  HB3 LYS A 241     -22.099  35.947 -10.404  1.00  0.00           H  
ATOM   2648  HG2 LYS A 241     -22.501  36.138 -13.409  1.00  0.00           H  
ATOM   2649  HG3 LYS A 241     -22.390  37.498 -12.298  1.00  0.00           H  
ATOM   2650  HD2 LYS A 241     -20.098  36.273 -11.623  1.00  0.00           H  
ATOM   2651  HD3 LYS A 241     -20.244  35.643 -13.262  1.00  0.00           H  
ATOM   2652  HE2 LYS A 241     -19.870  37.687 -14.231  1.00  0.00           H  
ATOM   2653  HE3 LYS A 241     -20.768  38.557 -13.003  1.00  0.00           H  
ATOM   2654  HZ1 LYS A 241     -18.427  39.067 -12.902  1.00  0.00           H  
ATOM   2655  HZ2 LYS A 241     -18.881  38.300 -11.514  1.00  0.00           H  
ATOM   2656  HZ3 LYS A 241     -18.036  37.482 -12.670  1.00  0.00           H  
ATOM   2657  N   GLY A 242     -22.381  32.581  -9.611  1.00100.51           N  
ANISOU 2657  N   GLY A 242    13608  13738  10842  -2132   3399  -1142       N  
ATOM   2658  CA  GLY A 242     -21.893  31.916  -8.418  1.00 93.34           C  
ANISOU 2658  CA  GLY A 242    12257  12814  10395  -1874   3329  -1128       C  
ATOM   2659  C   GLY A 242     -22.209  32.599  -7.100  1.00103.11           C  
ANISOU 2659  C   GLY A 242    13341  14035  11799  -1878   2896   -931       C  
ATOM   2660  O   GLY A 242     -21.489  32.390  -6.113  1.00103.81           O  
ANISOU 2660  O   GLY A 242    12994  14230  12218  -1739   2848   -864       O  
ATOM   2661  H   GLY A 242     -23.279  32.311  -9.987  1.00  0.00           H  
ATOM   2662  HA2 GLY A 242     -22.274  30.895  -8.394  1.00  0.00           H  
ATOM   2663  HA3 GLY A 242     -20.815  31.775  -8.500  1.00  0.00           H  
ATOM   2664  N   PHE A 243     -23.271  33.390  -7.042  1.00 97.93           N  
ANISOU 2664  N   PHE A 243    13021  13273  10913  -2013   2584   -835       N  
ATOM   2665  CA  PHE A 243     -23.702  34.114  -5.861  1.00 71.81           C  
ANISOU 2665  CA  PHE A 243     9648   9918   7717  -2033   2204   -682       C  
ATOM   2666  C   PHE A 243     -24.995  33.569  -5.319  1.00 87.54           C  
ANISOU 2666  C   PHE A 243    11811  11744   9707  -1843   1896   -693       C  
ATOM   2667  O   PHE A 243     -25.672  32.750  -5.985  1.00 92.87           O  
ANISOU 2667  O   PHE A 243    12702  12332  10251  -1756   1954   -825       O  
ATOM   2668  CB  PHE A 243     -23.874  35.604  -6.178  1.00 90.21           C  
ANISOU 2668  CB  PHE A 243    12230  12215   9829  -2333   2140   -541       C  
ATOM   2669  CG  PHE A 243     -22.587  36.365  -6.192  1.00101.39           C  
ANISOU 2669  CG  PHE A 243    13393  13777  11353  -2580   2367   -500       C  
ATOM   2670  CD1 PHE A 243     -22.519  37.611  -6.770  1.00 95.04           C  
ANISOU 2670  CD1 PHE A 243    12845  12908  10359  -2883   2468   -381       C  
ATOM   2671  CD2 PHE A 243     -21.438  35.820  -5.631  1.00105.99           C  
ANISOU 2671  CD2 PHE A 243    13461  14569  12241  -2507   2494   -565       C  
ATOM   2672  CE1 PHE A 243     -21.328  38.312  -6.788  1.00 96.32           C  
ANISOU 2672  CE1 PHE A 243    12764  13190  10642  -3170   2711   -363       C  
ATOM   2673  CE2 PHE A 243     -20.242  36.513  -5.637  1.00 97.25           C  
ANISOU 2673  CE2 PHE A 243    12055  13650  11247  -2772   2698   -549       C  
ATOM   2674  CZ  PHE A 243     -20.195  37.766  -6.213  1.00 94.36           C  
ANISOU 2674  CZ  PHE A 243    11960  13195  10699  -3134   2815   -466       C  
ATOM   2675  H   PHE A 243     -23.847  33.523  -7.861  1.00  0.00           H  
ATOM   2676  HA  PHE A 243     -22.935  34.011  -5.093  1.00  0.00           H  
ATOM   2677  HB2 PHE A 243     -24.370  35.714  -7.143  1.00  0.00           H  
ATOM   2678  HB3 PHE A 243     -24.552  36.053  -5.451  1.00  0.00           H  
ATOM   2679  HD1 PHE A 243     -23.401  38.049  -7.214  1.00  0.00           H  
ATOM   2680  HD2 PHE A 243     -21.470  34.839  -5.180  1.00  0.00           H  
ATOM   2681  HE1 PHE A 243     -21.282  39.287  -7.251  1.00  0.00           H  
ATOM   2682  HE2 PHE A 243     -19.361  36.073  -5.195  1.00  0.00           H  
ATOM   2683  HZ  PHE A 243     -19.268  38.321  -6.214  1.00  0.00           H  
ATOM   2684  N   PRO A 244     -25.408  33.979  -4.123  1.00 92.73           N  
ANISOU 2684  N   PRO A 244    12382  12360  10491  -1799   1580   -582       N  
ATOM   2685  CA  PRO A 244     -26.677  33.505  -3.562  1.00 76.44           C  
ANISOU 2685  CA  PRO A 244    10465  10148   8433  -1632   1310   -579       C  
ATOM   2686  C   PRO A 244     -27.855  34.301  -4.102  1.00 80.80           C  
ANISOU 2686  C   PRO A 244    11400  10605   8697  -1749   1132   -524       C  
ATOM   2687  O   PRO A 244     -27.812  35.534  -4.193  1.00 84.63           O  
ANISOU 2687  O   PRO A 244    12009  11079   9067  -1919   1083   -402       O  
ATOM   2688  CB  PRO A 244     -26.508  33.724  -2.053  1.00 73.53           C  
ANISOU 2688  CB  PRO A 244     9832   9823   8283  -1548   1083   -476       C  
ATOM   2689  CG  PRO A 244     -25.591  34.911  -1.974  1.00 72.05           C  
ANISOU 2689  CG  PRO A 244     9529   9764   8084  -1799   1126   -423       C  
ATOM   2690  CD  PRO A 244     -24.715  34.911  -3.207  1.00 81.86           C  
ANISOU 2690  CD  PRO A 244    10763  11090   9249  -1934   1474   -483       C  
ATOM   2691  HA  PRO A 244     -26.810  32.444  -3.776  1.00  0.00           H  
ATOM   2692  HB2 PRO A 244     -27.472  33.984  -1.617  1.00  0.00           H  
ATOM   2693  HB3 PRO A 244     -26.013  32.857  -1.617  1.00  0.00           H  
ATOM   2694  HG2 PRO A 244     -26.183  35.826  -1.949  1.00  0.00           H  
ATOM   2695  HG3 PRO A 244     -24.966  34.828  -1.085  1.00  0.00           H  
ATOM   2696  HD2 PRO A 244     -24.710  35.909  -3.645  1.00  0.00           H  
ATOM   2697  HD3 PRO A 244     -23.736  34.505  -2.953  1.00  0.00           H  
ATOM   2698  N   VAL A 245     -28.926  33.578  -4.455  1.00 71.68           N  
ANISOU 2698  N   VAL A 245    10420   9377   7437  -1654   1044   -609       N  
ATOM   2699  CA  VAL A 245     -30.171  34.186  -4.901  1.00 70.87           C  
ANISOU 2699  CA  VAL A 245    10611   9245   7071  -1706    827   -541       C  
ATOM   2700  C   VAL A 245     -31.319  33.300  -4.432  1.00 70.17           C  
ANISOU 2700  C   VAL A 245    10516   9083   7062  -1565    640   -624       C  
ATOM   2701  O   VAL A 245     -31.116  32.167  -3.983  1.00 78.92           O  
ANISOU 2701  O   VAL A 245    11464  10127   8394  -1450    737   -743       O  
ATOM   2702  CB  VAL A 245     -30.212  34.387  -6.431  1.00 71.41           C  
ANISOU 2702  CB  VAL A 245    10944   9420   6769  -1849    971   -576       C  
ATOM   2703  CG1 VAL A 245     -29.271  35.516  -6.816  1.00 69.24           C  
ANISOU 2703  CG1 VAL A 245    10720   9180   6406  -2015   1142   -426       C  
ATOM   2704  CG2 VAL A 245     -29.843  33.104  -7.148  1.00 77.09           C  
ANISOU 2704  CG2 VAL A 245    11638  10187   7463  -1842   1228   -835       C  
ATOM   2705  H   VAL A 245     -28.889  32.569  -4.417  1.00  0.00           H  
ATOM   2706  HA  VAL A 245     -30.270  35.160  -4.422  1.00  0.00           H  
ATOM   2707  HB  VAL A 245     -31.226  34.666  -6.718  1.00  0.00           H  
ATOM   2708 HG11 VAL A 245     -29.298  35.660  -7.896  1.00  0.00           H  
ATOM   2709 HG12 VAL A 245     -29.583  36.435  -6.320  1.00  0.00           H  
ATOM   2710 HG13 VAL A 245     -28.256  35.264  -6.509  1.00  0.00           H  
ATOM   2711 HG21 VAL A 245     -29.878  33.266  -8.225  1.00  0.00           H  
ATOM   2712 HG22 VAL A 245     -28.836  32.802  -6.859  1.00  0.00           H  
ATOM   2713 HG23 VAL A 245     -30.549  32.319  -6.876  1.00  0.00           H  
ATOM   2714  N   LEU A 246     -32.538  33.817  -4.548  1.00 64.41           N  
ANISOU 2714  N   LEU A 246     9952   8358   6162  -1567    393   -543       N  
ATOM   2715  CA  LEU A 246     -33.720  33.188  -3.986  1.00 61.25           C  
ANISOU 2715  CA  LEU A 246     9510   7909   5855  -1465    196   -594       C  
ATOM   2716  C   LEU A 246     -34.575  32.603  -5.100  1.00 72.56           C  
ANISOU 2716  C   LEU A 246    11087   9455   7030  -1552    159   -754       C  
ATOM   2717  O   LEU A 246     -34.777  33.237  -6.142  1.00 78.16           O  
ANISOU 2717  O   LEU A 246    11979  10317   7400  -1645    115   -699       O  
ATOM   2718  CB  LEU A 246     -34.535  34.205  -3.187  1.00 69.12           C  
ANISOU 2718  CB  LEU A 246    10523   8861   6878  -1388    -59   -397       C  
ATOM   2719  CG  LEU A 246     -34.267  34.250  -1.683  1.00 72.79           C  
ANISOU 2719  CG  LEU A 246    10805   9220   7632  -1281    -99   -337       C  
ATOM   2720  CD1 LEU A 246     -34.954  35.446  -1.050  1.00 61.39           C  
ANISOU 2720  CD1 LEU A 246     9435   7716   6173  -1231   -285   -175       C  
ATOM   2721  CD2 LEU A 246     -34.720  32.952  -1.021  1.00 72.04           C  
ANISOU 2721  CD2 LEU A 246    10566   9070   7736  -1175   -100   -441       C  
ATOM   2722  H   LEU A 246     -32.673  34.686  -5.045  1.00  0.00           H  
ATOM   2723  HA  LEU A 246     -33.409  32.383  -3.320  1.00  0.00           H  
ATOM   2724  HB2 LEU A 246     -34.383  35.198  -3.609  1.00  0.00           H  
ATOM   2725  HB3 LEU A 246     -35.597  34.028  -3.358  1.00  0.00           H  
ATOM   2726  HG  LEU A 246     -33.193  34.354  -1.531  1.00  0.00           H  
ATOM   2727 HD11 LEU A 246     -34.750  35.458   0.021  1.00  0.00           H  
ATOM   2728 HD12 LEU A 246     -34.577  36.363  -1.502  1.00  0.00           H  
ATOM   2729 HD13 LEU A 246     -36.029  35.376  -1.213  1.00  0.00           H  
ATOM   2730 HD21 LEU A 246     -34.522  33.001   0.050  1.00  0.00           H  
ATOM   2731 HD22 LEU A 246     -35.788  32.813  -1.186  1.00  0.00           H  
ATOM   2732 HD23 LEU A 246     -34.174  32.113  -1.453  1.00  0.00           H  
ATOM   2733  N   SER A 247     -35.073  31.392  -4.873  1.00 74.81           N  
ANISOU 2733  N   SER A 247    11293   9671   7459  -1538    182   -950       N  
ATOM   2734  CA  SER A 247     -36.004  30.781  -5.809  1.00 74.90           C  
ANISOU 2734  CA  SER A 247    11411   9810   7239  -1676    116  -1160       C  
ATOM   2735  C   SER A 247     -37.122  31.761  -6.148  1.00 75.92           C  
ANISOU 2735  C   SER A 247    11604  10148   7092  -1683   -212   -990       C  
ATOM   2736  O   SER A 247     -37.544  32.564  -5.314  1.00 83.53           O  
ANISOU 2736  O   SER A 247    12498  11063   8178  -1545   -388   -758       O  
ATOM   2737  CB  SER A 247     -36.585  29.492  -5.212  1.00 86.49           C  
ANISOU 2737  CB  SER A 247    12768  11114   8980  -1675    161  -1359       C  
ATOM   2738  OG  SER A 247     -37.784  29.752  -4.497  1.00 89.00           O  
ANISOU 2738  OG  SER A 247    12984  11461   9373  -1627   -112  -1246       O  
ATOM   2739  H   SER A 247     -34.806  30.884  -4.042  1.00  0.00           H  
ATOM   2740  HA  SER A 247     -35.467  30.532  -6.724  1.00  0.00           H  
ATOM   2741  HB2 SER A 247     -36.787  28.780  -6.012  1.00  0.00           H  
ATOM   2742  HB3 SER A 247     -35.853  29.041  -4.542  1.00  0.00           H  
ATOM   2743  HG  SER A 247     -38.126  28.931  -4.135  1.00  0.00           H  
ATOM   2744  N   LYS A 248     -37.612  31.692  -7.386  1.00 82.64           N  
ANISOU 2744  N   LYS A 248    12589  11254   7555  -1830   -288  -1104       N  
ATOM   2745  CA  LYS A 248     -38.619  32.649  -7.833  1.00 85.71           C  
ANISOU 2745  CA  LYS A 248    13024  11899   7644  -1790   -606   -888       C  
ATOM   2746  C   LYS A 248     -39.819  32.681  -6.897  1.00 77.73           C  
ANISOU 2746  C   LYS A 248    11808  10872   6855  -1674   -859   -809       C  
ATOM   2747  O   LYS A 248     -40.399  33.749  -6.660  1.00 77.21           O  
ANISOU 2747  O   LYS A 248    11726  10865   6746  -1507  -1064   -516       O  
ATOM   2748  CB  LYS A 248     -39.045  32.311  -9.260  1.00 84.68           C  
ANISOU 2748  CB  LYS A 248    13022  12119   7032  -1983   -679  -1068       C  
ATOM   2749  CG  LYS A 248     -39.895  33.372  -9.948  1.00 73.03           C  
ANISOU 2749  CG  LYS A 248    11612  10980   5156  -1905   -998   -777       C  
ATOM   2750  CD  LYS A 248     -39.174  34.710 -10.119  1.00 87.11           C  
ANISOU 2750  CD  LYS A 248    13588  12679   6831  -1762   -919   -392       C  
ATOM   2751  CE  LYS A 248     -37.723  34.567 -10.565  1.00 84.90           C  
ANISOU 2751  CE  LYS A 248    13479  12274   6506  -1890   -540   -492       C  
ATOM   2752  NZ  LYS A 248     -37.112  35.928 -10.818  1.00 84.36           N1+
ANISOU 2752  NZ  LYS A 248    13606  12135   6310  -1806   -454   -109       N1+
ATOM   2753  H   LYS A 248     -37.286  30.975  -8.019  1.00  0.00           H  
ATOM   2754  HA  LYS A 248     -38.166  33.641  -7.839  1.00  0.00           H  
ATOM   2755  HB2 LYS A 248     -38.159  32.112  -9.863  1.00  0.00           H  
ATOM   2756  HB3 LYS A 248     -39.582  31.362  -9.261  1.00  0.00           H  
ATOM   2757  HG2 LYS A 248     -40.212  33.005 -10.924  1.00  0.00           H  
ATOM   2758  HG3 LYS A 248     -40.812  33.525  -9.380  1.00  0.00           H  
ATOM   2759  HD2 LYS A 248     -39.715  35.323 -10.840  1.00  0.00           H  
ATOM   2760  HD3 LYS A 248     -39.211  35.263  -9.181  1.00  0.00           H  
ATOM   2761  HE2 LYS A 248     -37.154  34.052  -9.791  1.00  0.00           H  
ATOM   2762  HE3 LYS A 248     -37.681  33.975 -11.479  1.00  0.00           H  
ATOM   2763  HZ1 LYS A 248     -37.004  36.417  -9.941  1.00  0.00           H  
ATOM   2764  HZ2 LYS A 248     -36.208  35.816 -11.254  1.00  0.00           H  
ATOM   2765  HZ3 LYS A 248     -37.716  36.461 -11.428  1.00  0.00           H  
ATOM   2766  N   MET A 249     -40.182  31.532  -6.326  1.00 80.25           N  
ANISOU 2766  N   MET A 249    11976  11080   7437  -1747   -804  -1053       N  
ATOM   2767  CA  MET A 249     -41.288  31.509  -5.378  1.00 76.92           C  
ANISOU 2767  CA  MET A 249    11343  10638   7245  -1654   -991   -982       C  
ATOM   2768  C   MET A 249     -40.906  32.176  -4.070  1.00 77.08           C  
ANISOU 2768  C   MET A 249    11313  10405   7570  -1431   -946   -737       C  
ATOM   2769  O   MET A 249     -41.723  32.887  -3.474  1.00 76.99           O  
ANISOU 2769  O   MET A 249    11203  10427   7624  -1279  -1126   -545       O  
ATOM   2770  CB  MET A 249     -41.726  30.072  -5.135  1.00 88.08           C  
ANISOU 2770  CB  MET A 249    12639  11962   8863  -1831   -888  -1304       C  
ATOM   2771  CG  MET A 249     -42.751  29.644  -6.155  1.00 83.43           C  
ANISOU 2771  CG  MET A 249    12001  11717   7983  -2067  -1076  -1534       C  
ATOM   2772  SD  MET A 249     -42.929  27.887  -6.378  1.00110.52           S  
ANISOU 2772  SD  MET A 249    15423  15010  11560  -2406   -847  -2036       S  
ATOM   2773  CE  MET A 249     -44.692  27.858  -6.724  1.00 90.20           C  
ANISOU 2773  CE  MET A 249    12580  12883   8810  -2601  -1230  -2140       C  
ATOM   2774  H   MET A 249     -39.690  30.679  -6.551  1.00  0.00           H  
ATOM   2775  HA  MET A 249     -42.125  32.056  -5.812  1.00  0.00           H  
ATOM   2776  HB2 MET A 249     -40.859  29.414  -5.193  1.00  0.00           H  
ATOM   2777  HB3 MET A 249     -42.151  29.986  -4.135  1.00  0.00           H  
ATOM   2778  HG2 MET A 249     -43.718  30.074  -5.895  1.00  0.00           H  
ATOM   2779  HG3 MET A 249     -42.519  30.107  -7.114  1.00  0.00           H  
ATOM   2780  HE1 MET A 249     -45.012  26.830  -6.896  1.00  0.00           H  
ATOM   2781  HE2 MET A 249     -45.236  28.270  -5.874  1.00  0.00           H  
ATOM   2782  HE3 MET A 249     -44.898  28.456  -7.612  1.00  0.00           H  
ATOM   2783  N   HIS A 250     -39.672  31.954  -3.605  1.00 75.56           N  
ANISOU 2783  N   HIS A 250    11170   9984   7557  -1406   -703   -753       N  
ATOM   2784  CA  HIS A 250     -39.213  32.651  -2.409  1.00 73.17           C  
ANISOU 2784  CA  HIS A 250    10822   9504   7474  -1237   -681   -548       C  
ATOM   2785  C   HIS A 250     -39.181  34.156  -2.637  1.00 74.16           C  
ANISOU 2785  C   HIS A 250    11072   9678   7430  -1154   -793   -304       C  
ATOM   2786  O   HIS A 250     -39.494  34.936  -1.736  1.00 87.29           O  
ANISOU 2786  O   HIS A 250    12703  11245   9218  -1015   -870   -144       O  
ATOM   2787  CB  HIS A 250     -37.830  32.144  -1.995  1.00 75.55           C  
ANISOU 2787  CB  HIS A 250    11109   9642   7955  -1235   -429   -604       C  
ATOM   2788  CG  HIS A 250     -37.855  30.804  -1.324  1.00 72.65           C  
ANISOU 2788  CG  HIS A 250    10621   9128   7856  -1216   -294   -739       C  
ATOM   2789  CD2 HIS A 250     -38.845  30.436  -0.434  1.00 84.76           C  
ANISOU 2789  CD2 HIS A 250    12138  10533   9534  -1227    -41   -876       C  
ATOM   2790  ND1 HIS A 250     -37.016  29.742  -1.412  1.00 79.39           N  
ANISOU 2790  ND1 HIS A 250    11362   9924   8877  -1160   -382   -714       N  
ATOM   2791  CE1 HIS A 250     -37.513  28.762  -0.581  1.00 83.31           C  
ANISOU 2791  CE1 HIS A 250    11804  10248   9603  -1152   -189   -813       C  
ATOM   2792  NE2 HIS A 250     -38.614  29.208  -0.001  1.00 86.72           N  
ANISOU 2792  NE2 HIS A 250    12294  10620  10035  -1173     19   -909       N  
ATOM   2793  H   HIS A 250     -39.062  31.306  -4.082  1.00  0.00           H  
ATOM   2794  HA  HIS A 250     -39.912  32.441  -1.600  1.00  0.00           H  
ATOM   2795  HB2 HIS A 250     -37.185  32.097  -2.872  1.00  0.00           H  
ATOM   2796  HB3 HIS A 250     -37.362  32.872  -1.332  1.00  0.00           H  
ATOM   2797  HD1 HIS A 250     -36.150  29.790  -2.056  1.00  0.00           H  
ATOM   2798  HD2 HIS A 250     -39.591  31.081  -0.213  1.00  0.00           H  
ATOM   2799  HE1 HIS A 250     -37.033  27.877  -0.501  1.00  0.00           H  
ATOM   2800  N   GLN A 251     -38.798  34.583  -3.838  1.00 81.62           N  
ANISOU 2800  N   GLN A 251    12183  10744   8084  -1238   -769   -272       N  
ATOM   2801  CA  GLN A 251     -38.719  36.011  -4.133  1.00 72.94           C  
ANISOU 2801  CA  GLN A 251    11248   9635   6830  -1161   -824     -4       C  
ATOM   2802  C   GLN A 251     -40.067  36.690  -3.906  1.00 74.06           C  
ANISOU 2802  C   GLN A 251    11347   9841   6951   -978  -1069    182       C  
ATOM   2803  O   GLN A 251     -40.143  37.743  -3.263  1.00 81.72           O  
ANISOU 2803  O   GLN A 251    12376  10638   8036   -833  -1076    378       O  
ATOM   2804  CB  GLN A 251     -38.260  36.225  -5.584  1.00 91.34           C  
ANISOU 2804  CB  GLN A 251    13779  12132   8795  -1282   -755     23       C  
ATOM   2805  CG  GLN A 251     -36.864  35.710  -5.894  1.00 87.43           C  
ANISOU 2805  CG  GLN A 251    13321  11579   8318  -1441   -463   -139       C  
ATOM   2806  CD  GLN A 251     -36.387  36.141  -7.256  1.00 75.00           C  
ANISOU 2806  CD  GLN A 251    11974  10159   6364  -1555   -355    -69       C  
ATOM   2807  NE2 GLN A 251     -35.324  35.493  -7.740  1.00 89.28           N  
ANISOU 2807  NE2 GLN A 251    13796  11982   8143  -1699    -82   -261       N  
ATOM   2808  OE1 GLN A 251     -36.974  37.039  -7.885  1.00 74.78           O  
ANISOU 2808  OE1 GLN A 251    12108  10243   6062  -1493   -498    174       O  
ATOM   2809  H   GLN A 251     -38.558  33.917  -4.558  1.00  0.00           H  
ATOM   2810  HA  GLN A 251     -37.985  36.464  -3.466  1.00  0.00           H  
ATOM   2811  HB2 GLN A 251     -38.975  35.758  -6.261  1.00  0.00           H  
ATOM   2812  HB3 GLN A 251     -38.315  37.286  -5.827  1.00  0.00           H  
ATOM   2813  HG2 GLN A 251     -36.168  36.070  -5.136  1.00  0.00           H  
ATOM   2814  HG3 GLN A 251     -36.858  34.622  -5.835  1.00  0.00           H  
ATOM   2815 HE21 GLN A 251     -34.889  34.761  -7.197  1.00  0.00           H  
ATOM   2816 HE22 GLN A 251     -34.955  35.735  -8.649  1.00  0.00           H  
ATOM   2817  N   ARG A 252     -41.145  36.112  -4.449  1.00 90.93           N  
ANISOU 2817  N   ARG A 252    13369  12236   8944   -989  -1258    107       N  
ATOM   2818  CA  ARG A 252     -42.466  36.711  -4.275  1.00 87.31           C  
ANISOU 2818  CA  ARG A 252    12797  11901   8478   -789  -1496    295       C  
ATOM   2819  C   ARG A 252     -42.807  36.840  -2.798  1.00 86.76           C  
ANISOU 2819  C   ARG A 252    12586  11607   8774   -647  -1464    313       C  
ATOM   2820  O   ARG A 252     -43.373  37.853  -2.367  1.00 89.62           O  
ANISOU 2820  O   ARG A 252    12957  11890   9205   -422  -1528    534       O  
ATOM   2821  CB  ARG A 252     -43.537  35.878  -4.988  1.00 93.44           C  
ANISOU 2821  CB  ARG A 252    13385  13048   9070   -885  -1711    146       C  
ATOM   2822  CG  ARG A 252     -43.184  35.451  -6.403  1.00 86.34           C  
ANISOU 2822  CG  ARG A 252    12621  12413   7770  -1094  -1724     18       C  
ATOM   2823  CD  ARG A 252     -44.443  35.325  -7.248  1.00 97.96           C  
ANISOU 2823  CD  ARG A 252    13932  14354   8936  -1110  -2044     23       C  
ATOM   2824  NE  ARG A 252     -44.145  35.317  -8.677  1.00101.49           N  
ANISOU 2824  NE  ARG A 252    14567  15112   8884  -1254  -2094     -1       N  
ATOM   2825  CZ  ARG A 252     -45.047  35.095  -9.629  1.00103.26           C  
ANISOU 2825  CZ  ARG A 252    14676  15835   8721  -1338  -2380    -48       C  
ATOM   2826  NH1 ARG A 252     -46.312  34.861  -9.303  1.00109.88           N  
ANISOU 2826  NH1 ARG A 252    15171  16919   9659  -1298  -2643    -78       N  
ATOM   2827  NH2 ARG A 252     -44.686  35.105 -10.908  1.00107.50           N1+
ANISOU 2827  NH2 ARG A 252    15424  16670   8753  -1477  -2403    -72       N1+
ATOM   2828  H   ARG A 252     -41.047  35.259  -4.981  1.00  0.00           H  
ATOM   2829  HA  ARG A 252     -42.454  37.708  -4.715  1.00  0.00           H  
ATOM   2830  HB2 ARG A 252     -43.764  34.995  -4.391  1.00  0.00           H  
ATOM   2831  HB3 ARG A 252     -44.475  36.433  -5.002  1.00  0.00           H  
ATOM   2832  HG2 ARG A 252     -42.519  36.190  -6.850  1.00  0.00           H  
ATOM   2833  HG3 ARG A 252     -42.668  34.491  -6.375  1.00  0.00           H  
ATOM   2834  HD2 ARG A 252     -44.968  34.407  -6.982  1.00  0.00           H  
ATOM   2835  HD3 ARG A 252     -45.115  36.153  -7.022  1.00  0.00           H  
ATOM   2836  HE  ARG A 252     -43.182  35.495  -8.925  1.00  0.00           H  
ATOM   2837 HH11 ARG A 252     -46.590  34.851  -8.332  1.00  0.00           H  
ATOM   2838 HH12 ARG A 252     -46.997  34.692 -10.026  1.00  0.00           H  
ATOM   2839 HH21 ARG A 252     -43.724  35.282 -11.160  1.00  0.00           H  
ATOM   2840 HH22 ARG A 252     -45.374  34.936 -11.628  1.00  0.00           H  
ATOM   2841  N   LEU A 253     -42.485  35.815  -2.003  1.00 89.38           N  
ANISOU 2841  N   LEU A 253    12799  11826   9334   -758  -1342     92       N  
ATOM   2842  CA  LEU A 253     -42.802  35.863  -0.579  1.00 84.96           C  
ANISOU 2842  CA  LEU A 253    12118  11096   9066   -636  -1300    111       C  
ATOM   2843  C   LEU A 253     -42.033  36.984   0.106  1.00 82.47           C  
ANISOU 2843  C   LEU A 253    11968  10539   8827   -538  -1191    250       C  
ATOM   2844  O   LEU A 253     -42.624  37.842   0.773  1.00 83.80           O  
ANISOU 2844  O   LEU A 253    12141  10613   9087   -357  -1221    380       O  
ATOM   2845  CB  LEU A 253     -42.487  34.523   0.087  1.00 88.72           C  
ANISOU 2845  CB  LEU A 253    12475  11493   9740   -763  -1166   -102       C  
ATOM   2846  CG  LEU A 253     -42.627  34.535   1.616  1.00 72.20           C  
ANISOU 2846  CG  LEU A 253    10293   9243   7897   -646  -1094    -62       C  
ATOM   2847  CD1 LEU A 253     -44.051  34.924   1.994  1.00 73.67           C  
ANISOU 2847  CD1 LEU A 253    10327   9523   8140   -503  -1219     24       C  
ATOM   2848  CD2 LEU A 253     -42.260  33.186   2.205  1.00 77.48           C  
ANISOU 2848  CD2 LEU A 253    10873   9824   8740   -740   -944   -204       C  
ATOM   2849  H   LEU A 253     -42.021  35.004  -2.387  1.00  0.00           H  
ATOM   2850  HA  LEU A 253     -43.868  36.060  -0.470  1.00  0.00           H  
ATOM   2851  HB2 LEU A 253     -43.135  33.752  -0.329  1.00  0.00           H  
ATOM   2852  HB3 LEU A 253     -41.476  34.215  -0.181  1.00  0.00           H  
ATOM   2853  HG  LEU A 253     -41.946  35.284   2.019  1.00  0.00           H  
ATOM   2854 HD11 LEU A 253     -44.150  34.932   3.079  1.00  0.00           H  
ATOM   2855 HD12 LEU A 253     -44.273  35.916   1.602  1.00  0.00           H  
ATOM   2856 HD13 LEU A 253     -44.750  34.202   1.572  1.00  0.00           H  
ATOM   2857 HD21 LEU A 253     -42.367  33.221   3.289  1.00  0.00           H  
ATOM   2858 HD22 LEU A 253     -42.921  32.420   1.799  1.00  0.00           H  
ATOM   2859 HD23 LEU A 253     -41.228  32.946   1.950  1.00  0.00           H  
ATOM   2860  N   ILE A 254     -40.702  36.989  -0.043  1.00 82.50           N  
ANISOU 2860  N   ILE A 254    12099  10442   8803   -671  -1043    199       N  
ATOM   2861  CA  ILE A 254     -39.874  38.027   0.567  1.00 72.25           C  
ANISOU 2861  CA  ILE A 254    10941   8939   7571   -661   -933    280       C  
ATOM   2862  C   ILE A 254     -40.422  39.403   0.208  1.00 79.52           C  
ANISOU 2862  C   ILE A 254    12040   9767   8408   -518   -980    500       C  
ATOM   2863  O   ILE A 254     -40.781  40.195   1.090  1.00 99.34           O  
ANISOU 2863  O   ILE A 254    14592  12103  11050   -388   -956    561       O  
ATOM   2864  CB  ILE A 254     -38.409  37.875   0.126  1.00 76.09           C  
ANISOU 2864  CB  ILE A 254    11497   9407   8005   -851   -778    209       C  
ATOM   2865  CG1 ILE A 254     -37.805  36.578   0.691  1.00 79.47           C  
ANISOU 2865  CG1 ILE A 254    11738   9880   8577   -915   -699     34       C  
ATOM   2866  CG2 ILE A 254     -37.582  39.058   0.555  1.00 83.76           C  
ANISOU 2866  CG2 ILE A 254    12610  10196   9019   -910   -669    277       C  
ATOM   2867  CD1 ILE A 254     -38.132  36.286   2.142  1.00 79.70           C  
ANISOU 2867  CD1 ILE A 254    11628   9856   8797   -815   -727     11       C  
ATOM   2868  H   ILE A 254     -40.252  36.266  -0.586  1.00  0.00           H  
ATOM   2869  HA  ILE A 254     -39.920  37.911   1.650  1.00  0.00           H  
ATOM   2870  HB  ILE A 254     -38.384  37.818  -0.962  1.00  0.00           H  
ATOM   2871 HG12 ILE A 254     -38.119  35.736   0.074  1.00  0.00           H  
ATOM   2872 HG13 ILE A 254     -36.723  36.599   0.563  1.00  0.00           H  
ATOM   2873 HG21 ILE A 254     -36.552  38.919   0.228  1.00  0.00           H  
ATOM   2874 HG22 ILE A 254     -37.986  39.966   0.107  1.00  0.00           H  
ATOM   2875 HG23 ILE A 254     -37.609  39.146   1.641  1.00  0.00           H  
ATOM   2876 HD11 ILE A 254     -37.658  35.351   2.441  1.00  0.00           H  
ATOM   2877 HD12 ILE A 254     -37.761  37.097   2.769  1.00  0.00           H  
ATOM   2878 HD13 ILE A 254     -39.212  36.200   2.261  1.00  0.00           H  
ATOM   2879  N   PHE A 255     -40.538  39.692  -1.096  1.00 93.06           N  
ANISOU 2879  N   PHE A 255    13876  11594   9889   -521  -1033    632       N  
ATOM   2880  CA  PHE A 255     -41.065  40.990  -1.521  1.00 92.82           C  
ANISOU 2880  CA  PHE A 255    14033  11461   9773   -334  -1064    912       C  
ATOM   2881  C   PHE A 255     -42.325  41.377  -0.738  1.00 93.83           C  
ANISOU 2881  C   PHE A 255    14043  11544  10063    -61  -1163   1000       C  
ATOM   2882  O   PHE A 255     -42.517  42.546  -0.391  1.00 97.73           O  
ANISOU 2882  O   PHE A 255    14702  11780  10650    111  -1079   1167       O  
ATOM   2883  CB  PHE A 255     -41.382  40.972  -3.014  1.00 79.14           C  
ANISOU 2883  CB  PHE A 255    12374   9984   7713   -318  -1182   1068       C  
ATOM   2884  CG  PHE A 255     -41.188  42.298  -3.687  1.00 90.58           C  
ANISOU 2884  CG  PHE A 255    14126  11269   9023   -214  -1100   1389       C  
ATOM   2885  CD1 PHE A 255     -39.950  42.639  -4.207  1.00105.79           C  
ANISOU 2885  CD1 PHE A 255    16281  13066  10848   -428   -888   1407       C  
ATOM   2886  CD2 PHE A 255     -42.228  43.209  -3.799  1.00 94.33           C  
ANISOU 2886  CD2 PHE A 255    14652  11702   9486    109  -1203   1694       C  
ATOM   2887  CE1 PHE A 255     -39.754  43.864  -4.830  1.00121.30           C  
ANISOU 2887  CE1 PHE A 255    18558  14834  12696   -356   -765   1726       C  
ATOM   2888  CE2 PHE A 255     -42.037  44.433  -4.424  1.00114.24           C  
ANISOU 2888  CE2 PHE A 255    17493  14015  11898    232  -1089   2037       C  
ATOM   2889  CZ  PHE A 255     -40.799  44.762  -4.938  1.00123.68           C  
ANISOU 2889  CZ  PHE A 255    18953  15052  12988    -17   -862   2054       C  
ATOM   2890  H   PHE A 255     -40.261  39.013  -1.790  1.00  0.00           H  
ATOM   2891  HA  PHE A 255     -40.302  41.747  -1.340  1.00  0.00           H  
ATOM   2892  HB2 PHE A 255     -40.762  40.223  -3.506  1.00  0.00           H  
ATOM   2893  HB3 PHE A 255     -42.409  40.638  -3.162  1.00  0.00           H  
ATOM   2894  HD1 PHE A 255     -39.123  41.948  -4.130  1.00  0.00           H  
ATOM   2895  HD2 PHE A 255     -43.201  42.969  -3.397  1.00  0.00           H  
ATOM   2896  HE1 PHE A 255     -38.784  44.117  -5.231  1.00  0.00           H  
ATOM   2897  HE2 PHE A 255     -42.858  45.130  -4.509  1.00  0.00           H  
ATOM   2898  HZ  PHE A 255     -40.644  45.715  -5.422  1.00  0.00           H  
ATOM   2899  N   ARG A 256     -43.201  40.406  -0.472  1.00 97.33           N  
ANISOU 2899  N   ARG A 256    14204  12217  10559    -25  -1306    881       N  
ATOM   2900  CA  ARG A 256     -44.375  40.684   0.351  1.00 90.27           C  
ANISOU 2900  CA  ARG A 256    13148  11307   9843    221  -1361    941       C  
ATOM   2901  C   ARG A 256     -43.976  41.051   1.778  1.00103.91           C  
ANISOU 2901  C   ARG A 256    14941  12740  11799    227  -1176    834       C  
ATOM   2902  O   ARG A 256     -44.715  41.770   2.459  1.00100.34           O  
ANISOU 2902  O   ARG A 256    14485  12155  11485    457  -1131    916       O  
ATOM   2903  CB  ARG A 256     -45.316  39.474   0.360  1.00 81.89           C  
ANISOU 2903  CB  ARG A 256    11750  10562   8805    183  -1516    805       C  
ATOM   2904  CG  ARG A 256     -46.439  39.546  -0.663  1.00 73.15           C  
ANISOU 2904  CG  ARG A 256    10476   9794   7522    321  -1757    963       C  
ATOM   2905  CD  ARG A 256     -47.217  38.226  -0.726  1.00 79.19           C  
ANISOU 2905  CD  ARG A 256    10903  10879   8305    160  -1891    749       C  
ATOM   2906  NE  ARG A 256     -48.552  38.333  -0.123  1.00 92.31           N  
ANISOU 2906  NE  ARG A 256    12254  12675  10144    369  -1972    816       N  
ATOM   2907  CZ  ARG A 256     -49.496  37.391  -0.207  1.00102.68           C  
ANISOU 2907  CZ  ARG A 256    13217  14303  11492    249  -2102    672       C  
ATOM   2908  NH1 ARG A 256     -49.256  36.258  -0.870  1.00101.55           N  
ANISOU 2908  NH1 ARG A 256    13031  14335  11217    -86  -2159    428       N  
ATOM   2909  NH2 ARG A 256     -50.684  37.581   0.367  1.00100.17           N1+
ANISOU 2909  NH2 ARG A 256    12587  14116  11355    450  -2146    751       N1+
ATOM   2910  H   ARG A 256     -43.053  39.477  -0.840  1.00  0.00           H  
ATOM   2911  HA  ARG A 256     -44.907  41.530  -0.085  1.00  0.00           H  
ATOM   2912  HB2 ARG A 256     -44.737  38.565   0.197  1.00  0.00           H  
ATOM   2913  HB3 ARG A 256     -45.742  39.355   1.356  1.00  0.00           H  
ATOM   2914  HG2 ARG A 256     -47.119  40.356  -0.399  1.00  0.00           H  
ATOM   2915  HG3 ARG A 256     -46.022  39.768  -1.645  1.00  0.00           H  
ATOM   2916  HD2 ARG A 256     -47.313  37.911  -1.765  1.00  0.00           H  
ATOM   2917  HD3 ARG A 256     -46.650  37.447  -0.216  1.00  0.00           H  
ATOM   2918  HE  ARG A 256     -48.736  39.188   0.382  1.00  0.00           H  
ATOM   2919 HH11 ARG A 256     -48.359  36.111  -1.310  1.00  0.00           H  
ATOM   2920 HH12 ARG A 256     -49.971  35.548  -0.932  1.00  0.00           H  
ATOM   2921 HH21 ARG A 256     -50.872  38.438   0.867  1.00  0.00           H  
ATOM   2922 HH22 ARG A 256     -51.396  36.868   0.302  1.00  0.00           H  
ATOM   2923  N   LEU A 257     -42.811  40.577   2.246  1.00103.58           N  
ANISOU 2923  N   LEU A 257    14950  12619  11786    -12  -1064    650       N  
ATOM   2924  CA  LEU A 257     -42.408  40.829   3.625  1.00 83.23           C  
ANISOU 2924  CA  LEU A 257    12407   9855   9360    -38   -928    527       C  
ATOM   2925  C   LEU A 257     -41.742  42.192   3.781  1.00 98.22           C  
ANISOU 2925  C   LEU A 257    14594  11452  11272    -61   -780    573       C  
ATOM   2926  O   LEU A 257     -41.967  42.866   4.790  1.00112.69           O  
ANISOU 2926  O   LEU A 257    16505  13095  13216     19   -675    519       O  
ATOM   2927  CB  LEU A 257     -41.470  39.731   4.117  1.00 76.75           C  
ANISOU 2927  CB  LEU A 257    11473   9130   8557   -251   -895    342       C  
ATOM   2928  CG  LEU A 257     -42.096  38.410   4.553  1.00 67.14           C  
ANISOU 2928  CG  LEU A 257    10007   8087   7415   -234   -947    260       C  
ATOM   2929  CD1 LEU A 257     -40.989  37.476   5.054  1.00 72.11           C  
ANISOU 2929  CD1 LEU A 257    10576   8750   8074   -392   -875    140       C  
ATOM   2930  CD2 LEU A 257     -43.150  38.600   5.622  1.00 85.64           C  
ANISOU 2930  CD2 LEU A 257    12259  10406   9874    -61   -926    271       C  
ATOM   2931  H   LEU A 257     -42.205  40.041   1.642  1.00  0.00           H  
ATOM   2932  HA  LEU A 257     -43.302  40.815   4.248  1.00  0.00           H  
ATOM   2933  HB2 LEU A 257     -40.717  39.535   3.354  1.00  0.00           H  
ATOM   2934  HB3 LEU A 257     -40.857  40.122   4.929  1.00  0.00           H  
ATOM   2935  HG  LEU A 257     -42.567  37.950   3.684  1.00  0.00           H  
ATOM   2936 HD11 LEU A 257     -41.427  36.529   5.368  1.00  0.00           H  
ATOM   2937 HD12 LEU A 257     -40.273  37.297   4.252  1.00  0.00           H  
ATOM   2938 HD13 LEU A 257     -40.478  37.938   5.899  1.00  0.00           H  
ATOM   2939 HD21 LEU A 257     -43.566  37.631   5.899  1.00  0.00           H  
ATOM   2940 HD22 LEU A 257     -42.699  39.066   6.499  1.00  0.00           H  
ATOM   2941 HD23 LEU A 257     -43.945  39.240   5.239  1.00  0.00           H  
ATOM   2942  N   LEU A 258     -40.919  42.623   2.814  1.00 92.45           N  
ANISOU 2942  N   LEU A 258    14042  10656  10429   -196   -734    654       N  
ATOM   2943  CA  LEU A 258     -40.366  43.972   2.905  1.00 96.20           C  
ANISOU 2943  CA  LEU A 258    14813  10792  10944   -247   -555    707       C  
ATOM   2944  C   LEU A 258     -41.440  45.047   2.729  1.00103.10           C  
ANISOU 2944  C   LEU A 258    15851  11444  11878     70   -517    937       C  
ATOM   2945  O   LEU A 258     -41.147  46.237   2.915  1.00100.89           O  
ANISOU 2945  O   LEU A 258    15857  10794  11682     64   -319    981       O  
ATOM   2946  CB  LEU A 258     -39.264  44.201   1.873  1.00 89.93           C  
ANISOU 2946  CB  LEU A 258    14174   9971  10024   -475   -472    769       C  
ATOM   2947  CG  LEU A 258     -38.174  43.157   1.695  1.00 96.36           C  
ANISOU 2947  CG  LEU A 258    14816  11023  10773   -739   -485    600       C  
ATOM   2948  CD1 LEU A 258     -38.681  42.108   0.706  1.00108.11           C  
ANISOU 2948  CD1 LEU A 258    16160  12807  12111   -661   -636    657       C  
ATOM   2949  CD2 LEU A 258     -36.870  43.751   1.179  1.00109.53           C  
ANISOU 2949  CD2 LEU A 258    16646  12573  12398  -1014   -303    598       C  
ATOM   2950  H   LEU A 258     -40.690  42.018   2.038  1.00  0.00           H  
ATOM   2951  HA  LEU A 258     -39.929  44.091   3.897  1.00  0.00           H  
ATOM   2952  HB2 LEU A 258     -39.722  44.405   0.905  1.00  0.00           H  
ATOM   2953  HB3 LEU A 258     -38.800  45.170   2.058  1.00  0.00           H  
ATOM   2954  HG  LEU A 258     -37.987  42.675   2.655  1.00  0.00           H  
ATOM   2955 HD11 LEU A 258     -37.916  41.345   0.560  1.00  0.00           H  
ATOM   2956 HD12 LEU A 258     -39.585  41.644   1.100  1.00  0.00           H  
ATOM   2957 HD13 LEU A 258     -38.904  42.585  -0.248  1.00  0.00           H  
ATOM   2958 HD21 LEU A 258     -36.128  42.960   1.071  1.00  0.00           H  
ATOM   2959 HD22 LEU A 258     -37.042  44.222   0.211  1.00  0.00           H  
ATOM   2960 HD23 LEU A 258     -36.505  44.497   1.885  1.00  0.00           H  
ATOM   2961  N   LYS A 259     -42.667  44.663   2.351  1.00103.88           N  
ANISOU 2961  N   LYS A 259    15764  11757  11950    346   -687   1087       N  
ATOM   2962  CA  LYS A 259     -43.786  45.600   2.350  1.00108.51           C  
ANISOU 2962  CA  LYS A 259    16419  12178  12632    720   -658   1317       C  
ATOM   2963  C   LYS A 259     -44.239  45.949   3.764  1.00105.66           C  
ANISOU 2963  C   LYS A 259    16042  11615  12487    836   -513   1152       C  
ATOM   2964  O   LYS A 259     -44.859  47.001   3.966  1.00104.31           O  
ANISOU 2964  O   LYS A 259    16029  11153  12451   1120   -367   1292       O  
ATOM   2965  CB  LYS A 259     -44.959  45.013   1.568  1.00115.70           C  
ANISOU 2965  CB  LYS A 259    17047  13473  13439    957   -913   1503       C  
ATOM   2966  CG  LYS A 259     -45.151  45.590   0.163  1.00121.25           C  
ANISOU 2966  CG  LYS A 259    17888  14240  13942   1119  -1003   1859       C  
ATOM   2967  CD  LYS A 259     -43.838  45.722  -0.603  1.00114.54           C  
ANISOU 2967  CD  LYS A 259    17313  13293  12913    816   -906   1865       C  
ATOM   2968  CE  LYS A 259     -44.090  46.195  -2.032  1.00121.97           C  
ANISOU 2968  CE  LYS A 259    18392  14362  13588    981  -1002   2246       C  
ATOM   2969  NZ  LYS A 259     -44.116  47.685  -2.143  1.00139.92           N1+
ANISOU 2969  NZ  LYS A 259    21026  16182  15957   1225   -785   2575       N1+
ATOM   2970  H   LYS A 259     -42.831  43.710   2.060  1.00  0.00           H  
ATOM   2971  HA  LYS A 259     -43.467  46.517   1.855  1.00  0.00           H  
ATOM   2972  HB2 LYS A 259     -44.842  43.931   1.501  1.00  0.00           H  
ATOM   2973  HB3 LYS A 259     -45.877  45.146   2.141  1.00  0.00           H  
ATOM   2974  HG2 LYS A 259     -45.836  44.955  -0.399  1.00  0.00           H  
ATOM   2975  HG3 LYS A 259     -45.628  46.567   0.235  1.00  0.00           H  
ATOM   2976  HD2 LYS A 259     -43.191  46.436  -0.093  1.00  0.00           H  
ATOM   2977  HD3 LYS A 259     -43.332  44.757  -0.624  1.00  0.00           H  
ATOM   2978  HE2 LYS A 259     -43.316  45.796  -2.688  1.00  0.00           H  
ATOM   2979  HE3 LYS A 259     -45.037  45.789  -2.386  1.00  0.00           H  
ATOM   2980  HZ1 LYS A 259     -44.285  47.949  -3.103  1.00  0.00           H  
ATOM   2981  HZ2 LYS A 259     -44.852  48.054  -1.558  1.00  0.00           H  
ATOM   2982  HZ3 LYS A 259     -43.228  48.061  -1.842  1.00  0.00           H  
ATOM   2983  N   LEU A 260     -43.955  45.083   4.739  1.00109.55           N  
ANISOU 2983  N   LEU A 260    16363  12256  13006    645   -528    873       N  
ATOM   2984  CA  LEU A 260     -44.240  45.334   6.145  1.00105.27           C  
ANISOU 2984  CA  LEU A 260    15828  11572  12598    697   -377    681       C  
ATOM   2985  C   LEU A 260     -43.036  45.907   6.885  1.00105.79           C  
ANISOU 2985  C   LEU A 260    16149  11387  12659    402   -199    447       C  
ATOM   2986  O   LEU A 260     -43.134  46.187   8.084  1.00108.04           O  
ANISOU 2986  O   LEU A 260    16487  11564  12998    393    -63    244       O  
ATOM   2987  CB  LEU A 260     -44.690  44.042   6.831  1.00 93.59           C  
ANISOU 2987  CB  LEU A 260    14014  10430  11116    668   -489    547       C  
ATOM   2988  CG  LEU A 260     -45.899  43.272   6.299  1.00 87.42           C  
ANISOU 2988  CG  LEU A 260    12906   9954  10355    865   -663    690       C  
ATOM   2989  CD1 LEU A 260     -47.122  44.188   6.167  1.00 84.28           C  
ANISOU 2989  CD1 LEU A 260    12484   9457  10081   1262   -615    892       C  
ATOM   2990  CD2 LEU A 260     -45.596  42.599   4.973  1.00105.92           C  
ANISOU 2990  CD2 LEU A 260    15168  12527  12549    734   -864    784       C  
ATOM   2991  H   LEU A 260     -43.519  44.199   4.518  1.00  0.00           H  
ATOM   2992  HA  LEU A 260     -45.055  46.056   6.206  1.00  0.00           H  
ATOM   2993  HB2 LEU A 260     -43.840  43.363   6.899  1.00  0.00           H  
ATOM   2994  HB3 LEU A 260     -44.835  44.237   7.894  1.00  0.00           H  
ATOM   2995  HG  LEU A 260     -46.142  42.492   7.021  1.00  0.00           H  
ATOM   2996 HD11 LEU A 260     -47.967  43.614   5.787  1.00  0.00           H  
ATOM   2997 HD12 LEU A 260     -47.374  44.601   7.144  1.00  0.00           H  
ATOM   2998 HD13 LEU A 260     -46.895  45.001   5.477  1.00  0.00           H  
ATOM   2999 HD21 LEU A 260     -46.479  42.062   4.627  1.00  0.00           H  
ATOM   3000 HD22 LEU A 260     -45.319  43.354   4.237  1.00  0.00           H  
ATOM   3001 HD23 LEU A 260     -44.772  41.897   5.101  1.00  0.00           H  
ATOM   3002  N   GLU A 261     -41.899  46.075   6.198  1.00116.11           N  
ANISOU 3002  N   GLU A 261    17598  12637  13883    136   -193    453       N  
ATOM   3003  CA  GLU A 261     -40.684  46.665   6.772  1.00109.68           C  
ANISOU 3003  CA  GLU A 261    16984  11625  13065   -201    -36    224       C  
ATOM   3004  C   GLU A 261     -40.108  45.799   7.890  1.00103.37           C  
ANISOU 3004  C   GLU A 261    15977  11105  12193   -414   -113    -47       C  
ATOM   3005  O   GLU A 261     -39.472  46.306   8.826  1.00103.13           O  
ANISOU 3005  O   GLU A 261    16061  10976  12148   -633     -2   -293       O  
ATOM   3006  CB  GLU A 261     -40.950  48.084   7.277  1.00121.36           C  
ANISOU 3006  CB  GLU A 261    18801  12630  14680   -124    230    170       C  
ATOM   3007  CG  GLU A 261     -41.024  49.128   6.169  1.00124.56           C  
ANISOU 3007  CG  GLU A 261    19503  12670  15156     -6    370    451       C  
ATOM   3008  CD  GLU A 261     -42.177  50.104   6.356  1.00131.44           C  
ANISOU 3008  CD  GLU A 261    20565  13171  16204    404    555    598       C  
ATOM   3009  OE1 GLU A 261     -41.908  51.292   6.661  1.00126.92           O  
ANISOU 3009  OE1 GLU A 261    20361  12097  15766    339    855    515       O  
ATOM   3010  OE2 GLU A 261     -43.350  49.688   6.202  1.00128.84           O1-
ANISOU 3010  OE2 GLU A 261    20010  13045  15897    787    419    788       O1-
ATOM   3011  H   GLU A 261     -41.847  45.789   5.231  1.00  0.00           H  
ATOM   3012  HA  GLU A 261     -39.937  46.727   5.980  1.00  0.00           H  
ATOM   3013  HB2 GLU A 261     -41.878  48.096   7.848  1.00  0.00           H  
ATOM   3014  HB3 GLU A 261     -40.174  48.366   7.988  1.00  0.00           H  
ATOM   3015  HG2 GLU A 261     -40.085  49.680   6.128  1.00  0.00           H  
ATOM   3016  HG3 GLU A 261     -41.126  48.628   5.206  1.00  0.00           H  
ATOM   3017  N   VAL A 262     -40.307  44.480   7.787  1.00 93.88           N  
ANISOU 3017  N   VAL A 262    14476  10261  10934   -360   -298      0       N  
ATOM   3018  CA  VAL A 262     -39.790  43.589   8.813  1.00 87.98           C  
ANISOU 3018  CA  VAL A 262    13535   9779  10116   -502   -364   -178       C  
ATOM   3019  C   VAL A 262     -38.264  43.681   8.858  1.00 87.54           C  
ANISOU 3019  C   VAL A 262    13488   9786   9986   -846   -359   -317       C  
ATOM   3020  O   VAL A 262     -37.602  44.063   7.888  1.00101.09           O  
ANISOU 3020  O   VAL A 262    15294  11406  11710   -987   -320   -253       O  
ATOM   3021  CB  VAL A 262     -40.237  42.137   8.580  1.00 78.15           C  
ANISOU 3021  CB  VAL A 262    12003   8830   8862   -389   -515    -79       C  
ATOM   3022  CG1 VAL A 262     -41.755  42.051   8.434  1.00 82.71           C  
ANISOU 3022  CG1 VAL A 262    12510   9394   9523    -95   -531     50       C  
ATOM   3023  CG2 VAL A 262     -39.545  41.545   7.370  1.00 77.21           C  
ANISOU 3023  CG2 VAL A 262    11811   8819   8705   -504   -594      6       C  
ATOM   3024  H   VAL A 262     -40.815  44.106   6.998  1.00  0.00           H  
ATOM   3025  HA  VAL A 262     -40.180  43.916   9.777  1.00  0.00           H  
ATOM   3026  HB  VAL A 262     -39.949  41.551   9.453  1.00  0.00           H  
ATOM   3027 HG11 VAL A 262     -42.047  41.014   8.270  1.00  0.00           H  
ATOM   3028 HG12 VAL A 262     -42.230  42.422   9.342  1.00  0.00           H  
ATOM   3029 HG13 VAL A 262     -42.074  42.656   7.585  1.00  0.00           H  
ATOM   3030 HG21 VAL A 262     -39.878  40.517   7.227  1.00  0.00           H  
ATOM   3031 HG22 VAL A 262     -39.792  42.133   6.486  1.00  0.00           H  
ATOM   3032 HG23 VAL A 262     -38.466  41.558   7.525  1.00  0.00           H  
ATOM   3033  N   GLN A 263     -37.708  43.331  10.012  1.00 92.40           N  
ANISOU 3033  N   GLN A 263    13990  10604  10515   -981   -395   -495       N  
ATOM   3034  CA  GLN A 263     -36.275  43.147  10.173  1.00 92.85           C  
ANISOU 3034  CA  GLN A 263    13924  10862  10492  -1279   -444   -613       C  
ATOM   3035  C   GLN A 263     -35.907  41.720   9.765  1.00 80.23           C  
ANISOU 3035  C   GLN A 263    12033   9562   8887  -1209   -573   -479       C  
ATOM   3036  O   GLN A 263     -36.769  40.852   9.607  1.00 80.31           O  
ANISOU 3036  O   GLN A 263    11955   9623   8938   -977   -621   -348       O  
ATOM   3037  CB  GLN A 263     -35.866  43.456  11.616  1.00 96.76           C  
ANISOU 3037  CB  GLN A 263    14415  11496  10853  -1443   -450   -857       C  
ATOM   3038  CG  GLN A 263     -36.510  44.738  12.144  1.00 95.12           C  
ANISOU 3038  CG  GLN A 263    14530  10948  10665  -1455   -273  -1024       C  
ATOM   3039  CD  GLN A 263     -35.726  45.378  13.280  1.00113.70           C  
ANISOU 3039  CD  GLN A 263    16946  13396  12859  -1783   -245  -1356       C  
ATOM   3040  NE2 GLN A 263     -36.364  46.312  13.989  1.00122.54           N  
ANISOU 3040  NE2 GLN A 263    18345  14248  13966  -1774    -69  -1553       N  
ATOM   3041  OE1 GLN A 263     -34.565  45.044  13.520  1.00110.78           O  
ANISOU 3041  OE1 GLN A 263    16364  13354  12375  -2043   -375  -1447       O  
ATOM   3042  H   GLN A 263     -38.286  43.181  10.826  1.00  0.00           H  
ATOM   3043  HA  GLN A 263     -35.759  43.841   9.510  1.00  0.00           H  
ATOM   3044  HB2 GLN A 263     -36.143  42.620  12.258  1.00  0.00           H  
ATOM   3045  HB3 GLN A 263     -34.781  43.545  11.674  1.00  0.00           H  
ATOM   3046  HG2 GLN A 263     -36.614  45.453  11.328  1.00  0.00           H  
ATOM   3047  HG3 GLN A 263     -37.524  44.522  12.481  1.00  0.00           H  
ATOM   3048 HE21 GLN A 263     -37.316  46.558  13.759  1.00  0.00           H  
ATOM   3049 HE22 GLN A 263     -35.895  46.772  14.756  1.00  0.00           H  
ATOM   3050  N   PHE A 264     -34.613  41.474   9.582  1.00 85.80           N  
ANISOU 3050  N   PHE A 264    12580  10455   9565  -1418   -605   -524       N  
ATOM   3051  CA  PHE A 264     -34.162  40.211   9.020  1.00 70.97           C  
ANISOU 3051  CA  PHE A 264    10458   8789   7720  -1338   -664   -400       C  
ATOM   3052  C   PHE A 264     -33.077  39.569   9.866  1.00 69.65           C  
ANISOU 3052  C   PHE A 264    10006   8969   7487  -1414   -752   -445       C  
ATOM   3053  O   PHE A 264     -32.181  40.246  10.390  1.00 76.90           O  
ANISOU 3053  O   PHE A 264    10873  10015   8331  -1661   -773   -596       O  
ATOM   3054  CB  PHE A 264     -33.643  40.424   7.601  1.00 72.00           C  
ANISOU 3054  CB  PHE A 264    10638   8817   7901  -1448   -578   -344       C  
ATOM   3055  CG  PHE A 264     -34.727  40.431   6.568  1.00 75.07           C  
ANISOU 3055  CG  PHE A 264    11199   9009   8316  -1277   -552   -209       C  
ATOM   3056  CD1 PHE A 264     -35.313  41.620   6.164  1.00 75.09           C  
ANISOU 3056  CD1 PHE A 264    11478   8734   8319  -1277   -481   -168       C  
ATOM   3057  CD2 PHE A 264     -35.176  39.244   6.017  1.00 69.14           C  
ANISOU 3057  CD2 PHE A 264    10328   8356   7586  -1114   -596   -122       C  
ATOM   3058  CE1 PHE A 264     -36.322  41.624   5.222  1.00 75.52           C  
ANISOU 3058  CE1 PHE A 264    11645   8684   8364  -1089   -498     -9       C  
ATOM   3059  CE2 PHE A 264     -36.191  39.244   5.073  1.00 72.80           C  
ANISOU 3059  CE2 PHE A 264    10910   8718   8032   -989   -612    -23       C  
ATOM   3060  CZ  PHE A 264     -36.764  40.433   4.673  1.00 75.06           C  
ANISOU 3060  CZ  PHE A 264    11431   8801   8288   -962   -585     51       C  
ATOM   3061  H   PHE A 264     -33.926  42.170   9.835  1.00  0.00           H  
ATOM   3062  HA  PHE A 264     -35.012  39.530   8.977  1.00  0.00           H  
ATOM   3063  HB2 PHE A 264     -33.093  41.364   7.554  1.00  0.00           H  
ATOM   3064  HB3 PHE A 264     -32.919  39.646   7.360  1.00  0.00           H  
ATOM   3065  HD1 PHE A 264     -34.981  42.557   6.587  1.00  0.00           H  
ATOM   3066  HD2 PHE A 264     -34.735  38.306   6.322  1.00  0.00           H  
ATOM   3067  HE1 PHE A 264     -36.768  42.558   4.912  1.00  0.00           H  
ATOM   3068  HE2 PHE A 264     -36.534  38.312   4.649  1.00  0.00           H  
ATOM   3069  HZ  PHE A 264     -37.553  40.438   3.936  1.00  0.00           H  
ATOM   3070  N   ILE A 265     -33.176  38.250   9.982  1.00 60.01           N  
ANISOU 3070  N   ILE A 265     8597   7903   6300  -1202   -798   -308       N  
ATOM   3071  CA  ILE A 265     -32.198  37.428  10.679  1.00 73.23           C  
ANISOU 3071  CA  ILE A 265     9974   9917   7934  -1169   -878   -258       C  
ATOM   3072  C   ILE A 265     -31.784  36.317   9.729  1.00 70.07           C  
ANISOU 3072  C   ILE A 265     9416   9526   7681  -1038   -805   -128       C  
ATOM   3073  O   ILE A 265     -32.644  35.683   9.107  1.00 72.56           O  
ANISOU 3073  O   ILE A 265     9834   9646   8087   -888   -736    -56       O  
ATOM   3074  CB  ILE A 265     -32.764  36.830  11.980  1.00 68.27           C  
ANISOU 3074  CB  ILE A 265     9306   9435   7200   -981   -956   -178       C  
ATOM   3075  CG1 ILE A 265     -33.667  37.859  12.668  1.00 79.30           C  
ANISOU 3075  CG1 ILE A 265    10953  10696   8480  -1049   -949   -320       C  
ATOM   3076  CG2 ILE A 265     -31.627  36.379  12.889  1.00 80.68           C  
ANISOU 3076  CG2 ILE A 265    10584  11424   8648   -981  -1080   -126       C  
ATOM   3077  CD1 ILE A 265     -33.999  37.511  14.114  1.00 88.84           C  
ANISOU 3077  CD1 ILE A 265    12129  12125   9502   -939  -1013   -288       C  
ATOM   3078  H   ILE A 265     -33.962  37.765   9.574  1.00  0.00           H  
ATOM   3079  HA  ILE A 265     -31.326  38.037  10.917  1.00  0.00           H  
ATOM   3080  HB  ILE A 265     -33.367  35.959  11.725  1.00  0.00           H  
ATOM   3081 HG12 ILE A 265     -33.191  38.839  12.632  1.00  0.00           H  
ATOM   3082 HG13 ILE A 265     -34.591  37.966  12.100  1.00  0.00           H  
ATOM   3083 HG21 ILE A 265     -32.039  35.958  13.806  1.00  0.00           H  
ATOM   3084 HG22 ILE A 265     -31.031  35.623  12.378  1.00  0.00           H  
ATOM   3085 HG23 ILE A 265     -30.996  37.234  13.134  1.00  0.00           H  
ATOM   3086 HD11 ILE A 265     -34.641  38.284  14.536  1.00  0.00           H  
ATOM   3087 HD12 ILE A 265     -34.515  36.552  14.148  1.00  0.00           H  
ATOM   3088 HD13 ILE A 265     -33.078  37.448  14.694  1.00  0.00           H  
ATOM   3089  N   ILE A 266     -30.480  36.073   9.623  1.00 70.99           N  
ANISOU 3089  N   ILE A 266     9269   9882   7823  -1105   -807   -120       N  
ATOM   3090  CA  ILE A 266     -29.935  35.052   8.738  1.00 71.97           C  
ANISOU 3090  CA  ILE A 266     9233  10011   8099   -974   -688    -24       C  
ATOM   3091  C   ILE A 266     -29.234  34.007   9.590  1.00 75.05           C  
ANISOU 3091  C   ILE A 266     9308  10688   8518   -751   -742    136       C  
ATOM   3092  O   ILE A 266     -28.366  34.347  10.406  1.00 82.46           O  
ANISOU 3092  O   ILE A 266    10011  11970   9352   -831   -876    130       O  
ATOM   3093  CB  ILE A 266     -28.967  35.660   7.710  1.00 78.11           C  
ANISOU 3093  CB  ILE A 266     9951  10812   8915  -1206   -581   -122       C  
ATOM   3094  CG1 ILE A 266     -29.743  36.576   6.757  1.00 68.82           C  
ANISOU 3094  CG1 ILE A 266     9125   9322   7700  -1360   -505   -201       C  
ATOM   3095  CG2 ILE A 266     -28.259  34.563   6.929  1.00 82.89           C  
ANISOU 3095  CG2 ILE A 266    10353  11470   9670  -1051   -425    -44       C  
ATOM   3096  CD1 ILE A 266     -29.285  38.016   6.772  1.00 82.21           C  
ANISOU 3096  CD1 ILE A 266    10914  10994   9327  -1683   -498   -327       C  
ATOM   3097  H   ILE A 266     -29.820  36.607  10.171  1.00  0.00           H  
ATOM   3098  HA  ILE A 266     -30.758  34.575   8.205  1.00  0.00           H  
ATOM   3099  HB  ILE A 266     -28.221  36.253   8.238  1.00  0.00           H  
ATOM   3100 HG12 ILE A 266     -29.672  36.185   5.742  1.00  0.00           H  
ATOM   3101 HG13 ILE A 266     -30.805  36.532   6.999  1.00  0.00           H  
ATOM   3102 HG21 ILE A 266     -27.578  35.012   6.206  1.00  0.00           H  
ATOM   3103 HG22 ILE A 266     -27.694  33.933   7.617  1.00  0.00           H  
ATOM   3104 HG23 ILE A 266     -28.997  33.956   6.404  1.00  0.00           H  
ATOM   3105 HD11 ILE A 266     -29.885  38.596   6.071  1.00  0.00           H  
ATOM   3106 HD12 ILE A 266     -29.403  38.425   7.775  1.00  0.00           H  
ATOM   3107 HD13 ILE A 266     -28.236  38.067   6.481  1.00  0.00           H  
ATOM   3108  N   THR A 267     -29.621  32.746   9.405  1.00 73.99           N  
ANISOU 3108  N   THR A 267     9173  10417   8522   -477   -634    284       N  
ATOM   3109  CA  THR A 267     -29.061  31.623  10.141  1.00 70.09           C  
ANISOU 3109  CA  THR A 267     8424  10112   8093   -186   -635    506       C  
ATOM   3110  C   THR A 267     -28.134  30.818   9.238  1.00 90.19           C  
ANISOU 3110  C   THR A 267    10772  12644  10851    -55   -444    555       C  
ATOM   3111  O   THR A 267     -28.219  30.888   8.011  1.00101.43           O  
ANISOU 3111  O   THR A 267    12327  13850  12361   -168   -281    412       O  
ATOM   3112  CB  THR A 267     -30.169  30.704  10.664  1.00 81.33           C  
ANISOU 3112  CB  THR A 267    10016  11324   9562     41   -582    657       C  
ATOM   3113  CG2 THR A 267     -31.527  31.390  10.589  1.00 84.15           C  
ANISOU 3113  CG2 THR A 267    10685  11454   9835   -119   -614    515       C  
ATOM   3114  OG1 THR A 267     -30.207  29.501   9.874  1.00 84.44           O  
ANISOU 3114  OG1 THR A 267    10426  11457  10201    227   -349    726       O  
ATOM   3115  H   THR A 267     -30.337  32.532   8.726  1.00  0.00           H  
ATOM   3116  HA  THR A 267     -28.488  32.004  10.987  1.00  0.00           H  
ATOM   3117  HB  THR A 267     -29.957  30.444  11.701  1.00  0.00           H  
ATOM   3118  HG1 THR A 267     -29.316  29.264   9.607  1.00  0.00           H  
ATOM   3119 HG21 THR A 267     -32.296  30.716  10.966  1.00  0.00           H  
ATOM   3120 HG22 THR A 267     -31.511  32.297  11.194  1.00  0.00           H  
ATOM   3121 HG23 THR A 267     -31.747  31.649   9.553  1.00  0.00           H  
ATOM   3122  N   GLY A 268     -27.261  30.026   9.856  1.00100.31           N  
ANISOU 3122  N   GLY A 268    11737  14172  12203    214   -450    772       N  
ATOM   3123  CA  GLY A 268     -26.328  29.222   9.096  1.00105.07           C  
ANISOU 3123  CA  GLY A 268    12118  14765  13037    399   -231    834       C  
ATOM   3124  C   GLY A 268     -25.112  29.968   8.600  1.00122.47           C  
ANISOU 3124  C   GLY A 268    14029  17271  15233    197   -242    711       C  
ATOM   3125  O   GLY A 268     -24.503  29.551   7.608  1.00125.51           O  
ANISOU 3125  O   GLY A 268    14314  17574  15799    254      3    667       O  
ATOM   3126  H   GLY A 268     -27.245  29.982  10.865  1.00  0.00           H  
ATOM   3127  HA2 GLY A 268     -26.009  28.372   9.700  1.00  0.00           H  
ATOM   3128  HA3 GLY A 268     -26.846  28.772   8.249  1.00  0.00           H  
ATOM   3129  N   THR A 269     -24.741  31.070   9.256  1.00130.47           N  
ANISOU 3129  N   THR A 269    14908  18626  16040    -69   -490    629       N  
ATOM   3130  CA  THR A 269     -23.537  31.803   8.888  1.00133.51           C  
ANISOU 3130  CA  THR A 269    14971  19329  16428   -316   -495    505       C  
ATOM   3131  C   THR A 269     -22.262  31.015   9.177  1.00151.50           C  
ANISOU 3131  C   THR A 269    16707  22008  18848    -23   -479    713       C  
ATOM   3132  O   THR A 269     -21.174  31.474   8.804  1.00150.62           O  
ANISOU 3132  O   THR A 269    16245  22195  18787   -202   -444    623       O  
ATOM   3133  CB  THR A 269     -23.524  33.159   9.614  1.00123.42           C  
ANISOU 3133  CB  THR A 269    13708  18284  14901   -711   -752    330       C  
ATOM   3134  CG2 THR A 269     -22.144  33.811   9.574  1.00114.17           C  
ANISOU 3134  CG2 THR A 269    12094  17555  13731   -980   -800    225       C  
ATOM   3135  OG1 THR A 269     -24.473  34.036   8.992  1.00106.27           O  
ANISOU 3135  OG1 THR A 269    12000  15711  12666   -989   -682    130       O  
ATOM   3136  H   THR A 269     -25.299  31.412  10.025  1.00  0.00           H  
ATOM   3137  HA  THR A 269     -23.576  31.997   7.816  1.00  0.00           H  
ATOM   3138  HB  THR A 269     -23.813  33.006  10.654  1.00  0.00           H  
ATOM   3139  HG1 THR A 269     -25.350  33.650   9.047  1.00  0.00           H  
ATOM   3140 HG21 THR A 269     -22.178  34.766  10.098  1.00  0.00           H  
ATOM   3141 HG22 THR A 269     -21.419  33.157  10.058  1.00  0.00           H  
ATOM   3142 HG23 THR A 269     -21.849  33.975   8.538  1.00  0.00           H  
ATOM   3143  N   ASN A 270     -22.369  29.839   9.799  1.00156.01           N  
ANISOU 3143  N   ASN A 270    17191  22583  19504    434   -475   1006       N  
ATOM   3144  CA  ASN A 270     -21.186  29.029  10.060  1.00161.56           C  
ANISOU 3144  CA  ASN A 270    17370  23649  20368    802   -441   1264       C  
ATOM   3145  C   ASN A 270     -20.479  28.700   8.744  1.00166.56           C  
ANISOU 3145  C   ASN A 270    17867  24133  21284    846    -83   1169       C  
ATOM   3146  O   ASN A 270     -21.098  28.635   7.673  1.00164.10           O  
ANISOU 3146  O   ASN A 270    17947  23346  21057    731    178    980       O  
ATOM   3147  CB  ASN A 270     -21.562  27.754  10.851  1.00161.43           C  
ANISOU 3147  CB  ASN A 270    17385  23528  20422   1330   -425   1641       C  
ATOM   3148  CG  ASN A 270     -22.068  26.602   9.968  1.00159.12           C  
ANISOU 3148  CG  ASN A 270    17387  22625  20445   1618    -16   1688       C  
ATOM   3149  ND2 ASN A 270     -22.820  25.698  10.566  1.00147.91           N  
ANISOU 3149  ND2 ASN A 270    16195  20933  19070   1926     35   1932       N  
ATOM   3150  OD1 ASN A 270     -21.708  26.478   8.796  1.00161.77           O  
ANISOU 3150  OD1 ASN A 270    17724  22760  20982   1568    272   1513       O  
ATOM   3151  H   ASN A 270     -23.275  29.504  10.093  1.00  0.00           H  
ATOM   3152  HA  ASN A 270     -20.503  29.617  10.673  1.00  0.00           H  
ATOM   3153  HB2 ASN A 270     -20.699  27.417  11.425  1.00  0.00           H  
ATOM   3154  HB3 ASN A 270     -22.321  28.000  11.594  1.00  0.00           H  
ATOM   3155 HD21 ASN A 270     -23.032  25.788  11.549  1.00  0.00           H  
ATOM   3156 HD22 ASN A 270     -23.184  24.916  10.040  1.00  0.00           H  
ATOM   3157  N   HIS A 271     -19.164  28.470   8.838  1.00173.40           N  
ANISOU 3157  N   HIS A 271    18151  25453  22279   1023    -69   1303       N  
ATOM   3158  CA  HIS A 271     -18.302  28.274   7.672  1.00175.27           C  
ANISOU 3158  CA  HIS A 271    18164  25660  22772   1045    282   1201       C  
ATOM   3159  C   HIS A 271     -18.667  29.211   6.524  1.00167.81           C  
ANISOU 3159  C   HIS A 271    17583  24428  21750    537    443    834       C  
ATOM   3160  O   HIS A 271     -18.725  28.779   5.363  1.00172.51           O  
ANISOU 3160  O   HIS A 271    18373  24672  22501    588    816    722       O  
ATOM   3161  CB  HIS A 271     -18.359  26.824   7.169  1.00179.57           C  
ANISOU 3161  CB  HIS A 271    18792  25803  23634   1577    666   1377       C  
ATOM   3162  CG  HIS A 271     -18.617  25.809   8.242  1.00179.69           C  
ANISOU 3162  CG  HIS A 271    18768  25803  23703   2087    561   1765       C  
ATOM   3163  CD2 HIS A 271     -17.788  24.957   8.890  1.00174.31           C  
ANISOU 3163  CD2 HIS A 271    17618  25421  23190   2622    560   2152       C  
ATOM   3164  ND1 HIS A 271     -19.876  25.552   8.730  1.00179.56           N  
ANISOU 3164  ND1 HIS A 271    19242  25415  23568   2103    474   1816       N  
ATOM   3165  CE1 HIS A 271     -19.813  24.610   9.655  1.00177.11           C  
ANISOU 3165  CE1 HIS A 271    18800  25160  23334   2595    433   2219       C  
ATOM   3166  NE2 HIS A 271     -18.557  24.230   9.771  1.00174.81           N  
ANISOU 3166  NE2 HIS A 271    17937  25272  23212   2939    475   2446       N  
ATOM   3167  H   HIS A 271     -18.723  28.425   9.745  1.00  0.00           H  
ATOM   3168  HA  HIS A 271     -17.276  28.488   7.970  1.00  0.00           H  
ATOM   3169  HB2 HIS A 271     -19.126  26.739   6.399  1.00  0.00           H  
ATOM   3170  HB3 HIS A 271     -17.427  26.582   6.659  1.00  0.00           H  
ATOM   3171  HD1 HIS A 271     -20.671  26.061   8.370  1.00  0.00           H  
ATOM   3172  HD2 HIS A 271     -16.733  24.952   8.661  1.00  0.00           H  
ATOM   3173  HE1 HIS A 271     -20.711  24.290  10.162  1.00  0.00           H  
ATOM   3174  N   HIS A 272     -18.915  30.490   6.823  1.00160.01           N  
ANISOU 3174  N   HIS A 272    16712  23576  20510     53    188    649       N  
ATOM   3175  CA  HIS A 272     -19.251  31.473   5.794  1.00147.81           C  
ANISOU 3175  CA  HIS A 272    15522  21761  18878   -410    333    362       C  
ATOM   3176  C   HIS A 272     -18.451  32.736   6.068  1.00140.80           C  
ANISOU 3176  C   HIS A 272    14337  21284  17877   -881    173    212       C  
ATOM   3177  O   HIS A 272     -18.664  33.401   7.089  1.00135.25           O  
ANISOU 3177  O   HIS A 272    13628  20782  16981  -1076   -156    178       O  
ATOM   3178  CB  HIS A 272     -20.751  31.768   5.766  1.00135.07           C  
ANISOU 3178  CB  HIS A 272    14540  19687  17093   -525    247    277       C  
ATOM   3179  CG  HIS A 272     -21.488  31.036   4.691  1.00131.05           C  
ANISOU 3179  CG  HIS A 272    14425  18695  16672   -371    540    233       C  
ATOM   3180  CD2 HIS A 272     -21.752  31.595   3.460  1.00129.69           C  
ANISOU 3180  CD2 HIS A 272    14390  18249  16638     11    672    345       C  
ATOM   3181  ND1 HIS A 272     -22.010  29.786   4.657  1.00126.00           N  
ANISOU 3181  ND1 HIS A 272    14099  17815  15961   -654    740     40       N  
ATOM   3182  CE1 HIS A 272     -22.578  29.617   3.419  1.00121.21           C  
ANISOU 3182  CE1 HIS A 272    13785  16857  15412   -465    952      8       C  
ATOM   3183  NE2 HIS A 272     -22.405  30.721   2.715  1.00124.61           N  
ANISOU 3183  NE2 HIS A 272    14122  17234  15992    -81    930    171       N  
ATOM   3184  H   HIS A 272     -18.873  30.802   7.783  1.00  0.00           H  
ATOM   3185  HA  HIS A 272     -18.955  31.076   4.823  1.00  0.00           H  
ATOM   3186  HB2 HIS A 272     -21.186  31.522   6.735  1.00  0.00           H  
ATOM   3187  HB3 HIS A 272     -20.906  32.840   5.645  1.00  0.00           H  
ATOM   3188  HD1 HIS A 272     -21.924  29.141   5.519  1.00  0.00           H  
ATOM   3189  HD2 HIS A 272     -21.449  32.537   3.258  1.00  0.00           H  
ATOM   3190  HE1 HIS A 272     -23.032  28.745   3.186  1.00  0.00           H  
ATOM   3191  N   SER A 273     -17.532  33.062   5.159  1.00140.21           N  
ANISOU 3191  N   SER A 273    14024  21328  17920  -1087    433    102       N  
ATOM   3192  CA  SER A 273     -16.715  34.256   5.316  1.00138.68           C  
ANISOU 3192  CA  SER A 273    13537  21494  17661  -1597    345    -66       C  
ATOM   3193  C   SER A 273     -17.599  35.491   5.464  1.00136.13           C  
ANISOU 3193  C   SER A 273    13731  20881  17111  -2047    202   -255       C  
ATOM   3194  O   SER A 273     -18.736  35.537   4.979  1.00133.29           O  
ANISOU 3194  O   SER A 273    13954  20019  16671  -2008    276   -273       O  
ATOM   3195  CB  SER A 273     -15.772  34.430   4.120  1.00137.27           C  
ANISOU 3195  CB  SER A 273    13136  21375  17647  -1779    738   -159       C  
ATOM   3196  OG  SER A 273     -16.284  35.378   3.195  1.00137.80           O  
ANISOU 3196  OG  SER A 273    13719  21041  17599  -2194    928   -334       O  
ATOM   3197  H   SER A 273     -17.395  32.477   4.347  1.00  0.00           H  
ATOM   3198  HA  SER A 273     -16.114  34.149   6.219  1.00  0.00           H  
ATOM   3199  HB2 SER A 273     -14.795  34.759   4.473  1.00  0.00           H  
ATOM   3200  HB3 SER A 273     -15.639  33.471   3.620  1.00  0.00           H  
ATOM   3201  HG  SER A 273     -16.079  35.096   2.301  1.00  0.00           H  
ATOM   3202  N   GLU A 274     -17.061  36.505   6.145  1.00142.50           N  
ANISOU 3202  N   GLU A 274    14304  22018  17821  -2481      5   -408       N  
ATOM   3203  CA  GLU A 274     -17.808  37.743   6.344  1.00134.01           C  
ANISOU 3203  CA  GLU A 274    13710  20642  16564  -2913    -87   -606       C  
ATOM   3204  C   GLU A 274     -18.072  38.455   5.023  1.00127.77           C  
ANISOU 3204  C   GLU A 274    13354  19384  15807  -3194    260   -698       C  
ATOM   3205  O   GLU A 274     -19.064  39.185   4.903  1.00127.35           O  
ANISOU 3205  O   GLU A 274    13858  18896  15633  -3345    254   -763       O  
ATOM   3206  CB  GLU A 274     -17.055  38.663   7.308  1.00134.67           C  
ANISOU 3206  CB  GLU A 274    13437  21179  16552  -3373   -322   -805       C  
ATOM   3207  CG  GLU A 274     -17.114  38.211   8.767  1.00131.88           C  
ANISOU 3207  CG  GLU A 274    12822  21256  16029  -3152   -735   -732       C  
ATOM   3208  CD  GLU A 274     -18.515  38.306   9.353  1.00132.84           C  
ANISOU 3208  CD  GLU A 274    13529  20985  15958  -3016   -884   -726       C  
ATOM   3209  OE1 GLU A 274     -19.141  37.247   9.599  1.00124.11           O  
ANISOU 3209  OE1 GLU A 274    12516  19794  14848  -2503   -947   -484       O  
ATOM   3210  OE2 GLU A 274     -18.990  39.439   9.573  1.00134.08           O1-
ANISOU 3210  OE2 GLU A 274    14052  20902  15989  -3423   -908   -966       O1-
ATOM   3211  H   GLU A 274     -16.130  36.419   6.527  1.00  0.00           H  
ATOM   3212  HA  GLU A 274     -18.769  37.492   6.793  1.00  0.00           H  
ATOM   3213  HB2 GLU A 274     -16.014  38.740   6.995  1.00  0.00           H  
ATOM   3214  HB3 GLU A 274     -17.452  39.675   7.227  1.00  0.00           H  
ATOM   3215  HG2 GLU A 274     -16.759  37.183   8.843  1.00  0.00           H  
ATOM   3216  HG3 GLU A 274     -16.431  38.817   9.362  1.00  0.00           H  
ATOM   3217  N   LYS A 275     -17.202  38.265   4.024  1.00128.71           N  
ANISOU 3217  N   LYS A 275    13225  19599  16079  -3246    577   -683       N  
ATOM   3218  CA  LYS A 275     -17.487  38.796   2.691  1.00127.35           C  
ANISOU 3218  CA  LYS A 275    13497  19002  15890  -3448    928   -715       C  
ATOM   3219  C   LYS A 275     -18.590  37.998   2.003  1.00125.67           C  
ANISOU 3219  C   LYS A 275    13750  18386  15611  -3037   1010   -590       C  
ATOM   3220  O   LYS A 275     -19.411  38.563   1.269  1.00122.27           O  
ANISOU 3220  O   LYS A 275    13861  17545  15051  -3155   1121   -594       O  
ATOM   3221  CB  LYS A 275     -16.224  38.798   1.832  1.00127.44           C  
ANISOU 3221  CB  LYS A 275    13102  19265  16055  -3632   1277   -743       C  
ATOM   3222  CG  LYS A 275     -16.489  39.071   0.360  1.00114.98           C  
ANISOU 3222  CG  LYS A 275    11973  17298  14417  -3739   1676   -723       C  
ATOM   3223  CD  LYS A 275     -15.196  39.044  -0.451  1.00123.64           C  
ANISOU 3223  CD  LYS A 275    12642  18675  15661  -3921   2065   -754       C  
ATOM   3224  CE  LYS A 275     -14.799  37.620  -0.798  1.00125.76           C  
ANISOU 3224  CE  LYS A 275    12580  19138  16066  -3409   2218   -664       C  
ATOM   3225  NZ  LYS A 275     -13.968  36.999   0.272  1.00133.38           N1+
ANISOU 3225  NZ  LYS A 275    12824  20628  17226  -3191   1990   -626       N1+
ATOM   3226  H   LYS A 275     -16.347  37.754   4.190  1.00  0.00           H  
ATOM   3227  HA  LYS A 275     -17.828  39.826   2.799  1.00  0.00           H  
ATOM   3228  HB2 LYS A 275     -15.526  39.541   2.218  1.00  0.00           H  
ATOM   3229  HB3 LYS A 275     -15.714  37.840   1.936  1.00  0.00           H  
ATOM   3230  HG2 LYS A 275     -17.177  38.321  -0.030  1.00  0.00           H  
ATOM   3231  HG3 LYS A 275     -16.965  40.046   0.252  1.00  0.00           H  
ATOM   3232  HD2 LYS A 275     -15.331  39.617  -1.368  1.00  0.00           H  
ATOM   3233  HD3 LYS A 275     -14.397  39.514   0.123  1.00  0.00           H  
ATOM   3234  HE2 LYS A 275     -15.696  37.021  -0.954  1.00  0.00           H  
ATOM   3235  HE3 LYS A 275     -14.244  37.617  -1.736  1.00  0.00           H  
ATOM   3236  HZ1 LYS A 275     -14.570  36.606   0.981  1.00  0.00           H  
ATOM   3237  HZ2 LYS A 275     -13.397  36.268  -0.127  1.00  0.00           H  
ATOM   3238  HZ3 LYS A 275     -13.373  37.702   0.687  1.00  0.00           H  
ATOM   3239  N   GLU A 276     -18.622  36.681   2.225  1.00131.59           N  
ANISOU 3239  N   GLU A 276    14293  19253  16452  -2556    964   -473       N  
ATOM   3240  CA  GLU A 276     -19.685  35.854   1.664  1.00122.55           C  
ANISOU 3240  CA  GLU A 276    13569  17738  15258  -2209   1033   -400       C  
ATOM   3241  C   GLU A 276     -21.028  36.188   2.302  1.00113.57           C  
ANISOU 3241  C   GLU A 276    12864  16321  13965  -2183    750   -388       C  
ATOM   3242  O   GLU A 276     -22.022  36.400   1.600  1.00115.52           O  
ANISOU 3242  O   GLU A 276    13597  16209  14088  -2197    809   -395       O  
ATOM   3243  CB  GLU A 276     -19.358  34.369   1.848  1.00129.19           C  
ANISOU 3243  CB  GLU A 276    14089  18719  16278  -1719   1090   -286       C  
ATOM   3244  CG  GLU A 276     -18.542  33.771   0.715  1.00133.07           C  
ANISOU 3244  CG  GLU A 276    14402  19253  16906  -1621   1505   -311       C  
ATOM   3245  CD  GLU A 276     -17.511  32.769   1.205  1.00135.46           C  
ANISOU 3245  CD  GLU A 276    14096  19908  17465  -1253   1562   -193       C  
ATOM   3246  OE1 GLU A 276     -17.777  31.550   1.114  1.00134.30           O  
ANISOU 3246  OE1 GLU A 276    13995  19589  17444   -813   1682   -110       O  
ATOM   3247  OE2 GLU A 276     -16.439  33.200   1.681  1.00134.55           O1-
ANISOU 3247  OE2 GLU A 276    13447  20240  17435  -1404   1495   -180       O1-
ATOM   3248  H   GLU A 276     -17.905  36.246   2.787  1.00  0.00           H  
ATOM   3249  HA  GLU A 276     -19.752  36.060   0.596  1.00  0.00           H  
ATOM   3250  HB2 GLU A 276     -18.826  34.230   2.789  1.00  0.00           H  
ATOM   3251  HB3 GLU A 276     -20.285  33.806   1.962  1.00  0.00           H  
ATOM   3252  HG2 GLU A 276     -19.210  33.285   0.004  1.00  0.00           H  
ATOM   3253  HG3 GLU A 276     -18.040  34.570   0.169  1.00  0.00           H  
ATOM   3254  N   PHE A 277     -21.078  36.238   3.637  1.00112.09           N  
ANISOU 3254  N   PHE A 277    12489  16334  13764  -2136    441   -365       N  
ATOM   3255  CA  PHE A 277     -22.316  36.608   4.315  1.00107.48           C  
ANISOU 3255  CA  PHE A 277    12291  15509  13036  -2119    205   -368       C  
ATOM   3256  C   PHE A 277     -22.833  37.959   3.831  1.00 98.20           C  
ANISOU 3256  C   PHE A 277    11541  14029  11742  -2486    262   -476       C  
ATOM   3257  O   PHE A 277     -24.048  38.191   3.802  1.00 93.51           O  
ANISOU 3257  O   PHE A 277    11368  13113  11049  -2411    189   -453       O  
ATOM   3258  CB  PHE A 277     -22.091  36.627   5.834  1.00109.08           C  
ANISOU 3258  CB  PHE A 277    12206  16047  13191  -2090   -106   -358       C  
ATOM   3259  CG  PHE A 277     -23.166  37.355   6.601  1.00102.50           C  
ANISOU 3259  CG  PHE A 277    11743  15011  12191  -2193   -307   -426       C  
ATOM   3260  CD1 PHE A 277     -23.195  38.744   6.643  1.00105.41           C  
ANISOU 3260  CD1 PHE A 277    12318  15258  12477  -2618   -304   -606       C  
ATOM   3261  CD2 PHE A 277     -24.136  36.653   7.301  1.00101.41           C  
ANISOU 3261  CD2 PHE A 277    11748  14784  11998  -1866   -458   -312       C  
ATOM   3262  CE1 PHE A 277     -24.180  39.416   7.338  1.00 89.69           C  
ANISOU 3262  CE1 PHE A 277    10673  13049  10355  -2679   -440   -683       C  
ATOM   3263  CE2 PHE A 277     -25.125  37.320   8.010  1.00 89.90           C  
ANISOU 3263  CE2 PHE A 277    10610  13155  10395  -1944   -605   -382       C  
ATOM   3264  CZ  PHE A 277     -25.147  38.704   8.026  1.00 86.95           C  
ANISOU 3264  CZ  PHE A 277    10440  12655   9943  -2334   -593   -574       C  
ATOM   3265  H   PHE A 277     -20.256  36.019   4.182  1.00  0.00           H  
ATOM   3266  HA  PHE A 277     -23.069  35.853   4.090  1.00  0.00           H  
ATOM   3267  HB2 PHE A 277     -22.015  35.603   6.201  1.00  0.00           H  
ATOM   3268  HB3 PHE A 277     -21.123  37.079   6.050  1.00  0.00           H  
ATOM   3269  HD1 PHE A 277     -22.438  39.316   6.126  1.00  0.00           H  
ATOM   3270  HD2 PHE A 277     -24.128  35.573   7.299  1.00  0.00           H  
ATOM   3271  HE1 PHE A 277     -24.195  40.496   7.344  1.00  0.00           H  
ATOM   3272  HE2 PHE A 277     -25.875  36.759   8.548  1.00  0.00           H  
ATOM   3273  HZ  PHE A 277     -25.916  39.228   8.574  1.00  0.00           H  
ATOM   3274  N   CYS A 278     -21.929  38.867   3.468  1.00104.92           N  
ANISOU 3274  N   CYS A 278    12276  14972  12618  -2877    408   -576       N  
ATOM   3275  CA  CYS A 278     -22.347  40.201   3.052  1.00107.84           C  
ANISOU 3275  CA  CYS A 278    13067  15004  12901  -3224    503   -645       C  
ATOM   3276  C   CYS A 278     -23.241  40.160   1.820  1.00105.31           C  
ANISOU 3276  C   CYS A 278    13211  14310  12492  -3089    673   -530       C  
ATOM   3277  O   CYS A 278     -24.142  40.995   1.682  1.00106.54           O  
ANISOU 3277  O   CYS A 278    13800  14127  12551  -3160    654   -503       O  
ATOM   3278  CB  CYS A 278     -21.117  41.068   2.772  1.00116.30           C  
ANISOU 3278  CB  CYS A 278    13912  16229  14047  -3692    698   -761       C  
ATOM   3279  SG  CYS A 278     -21.422  42.487   1.695  1.00130.86           S  
ANISOU 3279  SG  CYS A 278    16309  17583  15830  -4071   1000   -750       S  
ATOM   3280  H   CYS A 278     -20.946  38.634   3.480  1.00  0.00           H  
ATOM   3281  HA  CYS A 278     -22.908  40.655   3.869  1.00  0.00           H  
ATOM   3282  HB2 CYS A 278     -20.698  41.415   3.716  1.00  0.00           H  
ATOM   3283  HB3 CYS A 278     -20.330  40.449   2.340  1.00  0.00           H  
ATOM   3284  HG  CYS A 278     -21.870  42.060   0.511  1.00  0.00           H  
ATOM   3285  N   SER A 279     -23.014  39.202   0.921  1.00 98.31           N  
ANISOU 3285  N   SER A 279    12236  13494  11624  -2885    843   -466       N  
ATOM   3286  CA  SER A 279     -23.755  39.182  -0.335  1.00 91.35           C  
ANISOU 3286  CA  SER A 279    11771  12343  10596  -2813   1001   -385       C  
ATOM   3287  C   SER A 279     -25.236  38.911  -0.104  1.00 85.53           C  
ANISOU 3287  C   SER A 279    11355  11382   9761  -2547    779   -325       C  
ATOM   3288  O   SER A 279     -26.086  39.465  -0.807  1.00 93.34           O  
ANISOU 3288  O   SER A 279    12742  12128  10593  -2565    801   -246       O  
ATOM   3289  CB  SER A 279     -23.161  38.135  -1.278  1.00104.91           C  
ANISOU 3289  CB  SER A 279    13316  14209  12337  -2667   1248   -391       C  
ATOM   3290  OG  SER A 279     -22.663  37.023  -0.556  1.00108.17           O  
ANISOU 3290  OG  SER A 279    13306  14863  12932  -2410   1177   -416       O  
ATOM   3291  H   SER A 279     -22.327  38.486   1.108  1.00  0.00           H  
ATOM   3292  HA  SER A 279     -23.656  40.160  -0.805  1.00  0.00           H  
ATOM   3293  HB2 SER A 279     -23.927  37.800  -1.977  1.00  0.00           H  
ATOM   3294  HB3 SER A 279     -22.353  38.584  -1.856  1.00  0.00           H  
ATOM   3295  HG  SER A 279     -22.296  36.381  -1.169  1.00  0.00           H  
ATOM   3296  N   TYR A 280     -25.570  38.057   0.867  1.00 95.44           N  
ANISOU 3296  N   TYR A 280    12427  12735  11102  -2291    573   -337       N  
ATOM   3297  CA  TYR A 280     -26.979  37.780   1.136  1.00 77.46           C
[truncated: 45,946 more chars]
